# Supplementary material for: Depletion of Demethylase KDM6 Enhances Early Neuroectoderm Commitment of Human PSCs
Source: Front Cell Dev Biol. 2021 Sep 8;9:702462. doi: 10.3389/fcell.2021.702462 (PMC8455897; doi:10.3389/fcell.2021.702462)
Supplement: Supplementary Table 1 — TPM analysis of RNA-seq data. [file Table_1.XLS]

## Sheet: Sheet1
Geneid	WT_D0_rep1	WT_D0_rep2	KO1_D0_rep1	KO1_D0_rep2	KO2_D0_rep1	KO2_D0_rep2	KO2_D3_rep1	KO2_D3_rep2	KO1_D7_rep1	KO1_D7_rep2	KO2_D7_rep1	KO2_D7_rep2	KO1_D3_rep1	KO1_D3_rep2	WT_D3_rep1	WT_D3_rep2	WT_D3_rep3	WT_D7_rep1	WT_D7_rep2	WT_D7_rep3
2019-03-01	2.40048	2.42006	2.6627	3.00628	2.11273	2.87266	3.28835	3.41533	2.8163	2.74755	4.40935	5.23661	3.63166	2.55716	3.61868	4.16559	2.83243	1.97702	2.35565	1.94228
2019-03-02	11.8365	13.4312	21.6283	17.8211	15.5591	16.9326	26.2885	26.8561	24.6701	23.8225	30.5428	25.8338	24.359	24.316	20.9443	24.438	23.4106	25.8023	34.1564	26.8939
2019-03-03	8.1128	7.414	7.30609	7.75311	7.01841	5.93864	6.69021	5.85827	5.77797	6.65149	2.43789	3.37977	10.192	11.0854	10.53	11.245	11.1914	7.10694	7.6805	7.68608
2019-03-04	1.9661	1.99255	3.40348	2.62942	1.58803	1.98263	4.10978	4.41718	1.81167	1.71024	1.39632	1.62074	2.86664	2.29121	3.34849	1.59471	1.85044	2.23838	2.19785	2.42746
2019-03-05	34.4483	28.9888	35.0519	39.2949	37.5321	41.2562	35.0586	37.663	34.2893	37.7161	52.3262	48.681	29.2416	28.4269	31.6883	29.2285	31.9776	42.6797	44.6059	41.6578
2019-03-06	30.937	31.4667	29.252	35.6936	29.1146	34.9634	79.7884	79.2291	58.2435	64.1704	73.6923	80.7468	64.7497	61.2062	62.557	57.5921	49.2514	66.1224	64.2236	64.4566
2019-03-07	84.355	76.8902	57.0753	70.0674	90.5075	86.2165	75.3576	73.2419	83.2506	90.5001	99.0468	95.4312	76.659	67.4332	76.1796	68.9332	63.442	95.0551	91.7437	94.2065
2019-03-08	12.0484	10.5178	8.45625	9.27675	13.1417	13.082	13.8635	14.6272	13.9941	17.5058	16.7748	16.1704	11.361	11.8777	8.1315	7.83888	7.52195	19.1603	18.6325	19.2408
2019-03-09	1.57667	1.58843	3.66458	3.41538	1.81515	2.7646	7.65311	9.95501	8.57328	7.98689	8.32059	7.81546	9.44956	9.39351	9.46408	9.98034	9.24597	7.74522	8.00228	7.46839
2019-03-10	0.444271	0.184717	0.139831	0.313894	0.211082	0.333401	0.464334	0.395299	0.233928	0.500117	0.715179	0.502261	0.445336	0.318606	0.353755	0.480466	0.145439	0.329355	0.369592	0.868493
2019-03-11	1.56605	1.46503	3.81999	3.08232	1.67414	2.20356	7.46777	5.95688	4.94756	3.60595	5.22736	3.65158	7.49225	4.42214	3.22137	2.3095	3.74889	1.2439	1.09924	1.3293
2019-12-01	0.219129	0.204994	0.172423	0.232235	0.156169	0.154166	0.0286281	0.0584923	0.0288453	0.0336374	0.031125	0.0928995	0.0299529	0.0294651	0.0290806	0.129263	0	0	0.0341803	0
A1BG	2.42504	2.83577	7.49906	5.39716	3.16275	2.76391	4.22954	3.30133	3.87856	3.90869	3.72008	4.3694	4.7236	3.91298	3.37919	3.59417	4.19761	3.92943	3.2909	2.91924
A1CF	0.0252909	0	0	0.0229744	0.0648875	0	0.0396495	0	0.0199751	0.0465873	0	0.0857762	0.0414843	0.0408086	0	0	0	0	0	0
A2M	0.266303	0.0711785	0.215529	0.345587	0.0325352	0.32118	0.0596419	0.0913943	0.21033	0.525585	2.17226	3.38696	0.0624019	0.153464	0.212046	0.0336622	0.308237	0.362609	0.249231	0.281822
A2ML1	5.22118	4.94661	6.68844	6.91806	7.05337	6.82254	2.81538	3.35552	1.75983	2.23597	0.850258	0.874126	7.20051	6.57346	8.36779	7.70965	7.27511	4.81808	4.015	5.29669
A3GALT2	0	0	0	0	0	0.200431	0	0	0	0.21866	0.404655	0	0.194708	0	0	0	0	0	0	0
A4GALT	22.5974	24.474	33.1161	31.018	31.5794	30.9337	26.0392	26.8297	24.041	27.2471	22.2959	20.3691	30.3428	29.9061	41.0952	41.5669	40.1674	56.1908	58.4426	58.9464
A4GNT	0	0	0	0	0	0	0	0.329453	0	0.126307	0.116872	0.116277	0.112471	0	0.109196	0	0	0.130711	0	0
AAAS	67.7895	64.6795	78.9162	75.4426	74.1875	69.3216	74.1633	74.4484	89.328	91.573	88.9349	89.1289	64.9836	67.0031	63.6052	66.0589	60.0045	100.193	96.7311	101.523
AACS	26.2727	25.1568	23.3398	23.2357	34.1744	33.4304	26.3433	26.9846	13.5755	15.9281	12.6807	14.2539	29.0847	29.3902	23.0588	23.5543	21.786	22.798	24.5179	22.2742
AADAC	0	0	0	0	0	0	0	0	0	0	0	0	0	0	0	0	0	0	0	0
AADACL2	0	0	0	0	0	0	0	0	0	0	0	0	0	0	0	0	0	0	0	0
AADACL3	1.13966	1.12226	0.283184	0.272441	0	0.30384	1.31651	1.05673	1.04225	0.662946	0.715667	1.06803	2.16454	1.83893	4.8239	3.44985	3.22522	6.28893	7.41009	6.49854
AADACL4	0	0	0	0	0	0	0.604371	0.246968	0	0	0	0	0.126468	0.62204	0	0.136444	0.113581	0.146978	0	0
AADAT	30.715	30.944	25.9248	30.714	31.0059	27.857	14.2416	18.5288	21.814	19.4349	25.7598	25.076	11.1587	13.409	14.2072	18.5991	13.6222	17.1618	18.2998	16.1447
AAGAB	79.1397	73.1456	64.9139	68.0345	73.6965	68.9534	50.0652	52.3638	78.42	72.7149	82.6736	84.724	36.4803	36.4485	40.1605	36.3865	37.1967	75.4319	72.228	72.5786
AAK1	6.45029	6.05345	3.77865	4.36423	5.05889	5.57593	5.16908	5.46191	4.42827	4.54806	5.4621	5.83553	5.18048	4.60641	4.05482	3.5501	3.60689	5.48131	5.91162	5.22987
AAMDC	12.7496	16.3707	21.5986	20.5521	21.8074	16.6735	26.4549	28.9278	18.8563	24.4066	24.3946	16.7455	23.886	26.724	24.3848	30.0837	36.4592	21.3261	21.7589	24.0751
AAMP	172.947	157.884	149.79	134.903	155.779	147.382	131.748	138.185	147.959	153.519	145.612	143.821	115.769	123.182	130.628	139.684	134.623	188.878	168.013	165.591
AANAT	0.332696	0.103745	1.04713	0.705187	0.853581	0.561757	1.13009	0.799262	1.13866	0.919269	0.661583	0.376123	0.63667	0.715773	1.05965	1.37379	1.55201	1.26844	1.03789	0.82153
AAR2	48.2447	42.2019	31.3553	31.731	49.9001	52.8968	41.2555	38.5085	47.6924	58.5732	58.3365	54.3207	35.7136	32.1622	29.3104	28.8288	27.6901	53.524	58.2724	54.8999
AARD	1.30899	0.941964	1.52121	1.28056	3.18618	2.72028	1.73644	1.29013	3.34017	2.87494	3.68996	3.5858	0.412908	1.21855	1.0423	2.1383	0.667498	1.24766	0.56542	0.932396
AARS	280.125	262.914	255.783	246.913	277.663	283.311	303.003	301.07	292.892	351.397	269.379	277.21	260.785	253.663	160.281	157.042	148.584	507.239	500.886	431.538
AARS2	24.2416	26.1668	27.5849	23.7152	30.3487	32.3448	28.1269	29.6844	38.2036	42.3125	34.529	31.67	28.2235	32.2316	23.0371	24.0999	21.1854	44.8653	40.5626	39.8718
AARSD1	2.03264	2.14689	2.35266	3.03773	1.57012	2.15891	1.90171	1.31268	2.33044	1.87213	2.96166	3.89171	2.20482	1.32251	3.18481	2.08865	2.75289	1.06245	1.35005	1.51791
AASDH	17.795	16.4519	13.7968	15.6436	14.9062	16.0808	17.9169	17.3843	16.1156	20.2829	22.3259	24.6458	19.174	17.5144	18.1585	14.8222	15.9901	25.5166	25.3477	25.2728
AASDHPPT	45.9183	42.7358	35.3089	40.2495	39.2365	38.0038	35.1934	36.8654	40.3622	43.9201	51.4858	54.0879	29.3803	29.3771	32.8722	34.0266	29.3954	52.1535	48.7831	49.4308
AASS	101.834	102.986	76.3243	89.8638	69.7175	87.0454	107.774	106.246	73.2856	99.7854	72.7207	78.4954	131.417	125.991	122.451	105.367	80.9698	146.578	134.815	133.241
AATF	92.2734	88.0082	74.3815	72.0277	93.5421	91.7771	51.6934	59.163	64.6186	71.4153	58.1339	57.532	65.1561	62.5986	60.0178	64.8709	56.1259	85.0039	79.7523	76.1891
AATK	0.585225	0.875959	1.5104	1.06324	1.00099	1.71279	2.87477	2.99932	4.09835	4.45581	4.256	5.72295	2.68782	1.95156	1.49117	1.31183	1.29318	3.23528	2.1178	2.78182
ABAT	8.34984	6.92518	7.13103	6.18124	6.01116	6.52328	3.3019	3.55282	1.83081	2.08905	2.10295	2.49378	2.69834	2.4332	1.84574	2.38189	1.89097	2.06687	2.26273	2.63115
ABCA1	5.22113	5.16459	3.13172	3.32392	5.23379	7.15386	8.83953	8.7562	8.01086	10.6622	15.519	16.6919	15.4787	15.1057	10.6149	9.03145	7.58113	13.5223	14.6593	13.5134
ABCA10	0	0	0	0	0	0	0	0	0	0.0266138	0.024626	0.0490011	0	0	0	0	0	0	0	0
ABCA12	0.103173	0.0241293	0.0243546	0.0702919	0.110294	0.0871034	0	0.16524	0.101859	0.0712688	0.153873	0.240569	0.0634622	0.145667	0.020538	0.0684683	0.151988	0.0737541	0.0482793	0.0955369
ABCA13	0.0381988	0	0.0120228	0.0115667	0.0217788	0.0107498	0	0.0305893	0.0100567	0	0.0759604	0.0431849	0	0.0410911	0.0405549	0.0450664	0.0375148	0.0364092	0.0238334	0.0235812
ABCA2	4.49287	4.8937	10.536	9.12076	7.10749	8.47661	12.6984	12.6178	10.2625	11.3845	20.1157	21.3188	8.84006	8.67907	8.22991	8.47353	6.96044	15.5613	16.2864	15.1179
ABCA3	4.26358	4.86196	10.2848	8.65077	9.821	9.77388	17.0764	15.3516	14.158	20.7523	13.1551	14.7242	19.6532	19.8604	12.415	12.1714	10.7966	24.7092	25.2522	25.5614
ABCA4	0.113889	0.0532712	0.0268842	0.0258643	0.0486998	0.0240377	0.0223185	0.0228003	0.0674635	0.0262238	0.14559	0.217274	0.0233513	0.022971	0.0453426	0.0251933	0.0419436	0.0542766	0	0.0527301
ABCA5	0.239952	0.414413	0.383424	0.268275	0.378851	0.342826	0.20256	0.369522	0.670602	0.578007	1.91911	1.92499	0.454142	0.49142	0.573192	0.261315	0.435056	0.615757	0.41459	0.512754
ABCA6	0	0	0	0	0	0	0	0	0.0135553	0	0.0292532	0.0145521	0.0140758	0	0	0	0	0.0163585	0	0
ABCA7	3.71545	3.96456	8.16758	7.06668	4.69179	5.39131	16.4734	14.6905	12.6093	16.0408	16.3269	17.1298	12.6887	13.5125	11.7876	11.5065	11.9944	15.2168	17.0603	16.0466
ABCA8	0	0	0	0.0392463	0.0184741	0	0.0338659	0.0172985	0.0341228	0	0.0736391	0.0549481	0.070866	0	0.0344011	0.019114	0	0.0205897	0	0
ABCA9	0.1063	0	0.0250927	0.0965632	0.113637	0.0673076	0.541613	0.42562	0.146925	0.0734289	0.611499	0.315459	0.305133	0.514567	0.296247	0.282174	0.215317	0.126649	0.174099	0.147649
ABCB1	0.0836611	0.195661	0.236985	0.227995	0.107322	0.317839	0.0655794	0	0.0330384	0.0385272	0	0.035468	0	0.0337483	0.0999239	0.0740266	0	0	0.0782979	0.0387347
ABCB10	17.1765	15.6949	10.6148	13.0632	12.8839	18.789	14.4035	12.1554	16.2255	15.8727	16.7297	16.0639	13.7128	14.8707	15.2219	12.0174	13.5344	15.7191	16.6095	16.0639
ABCB11	0.06296	0	0	0	0	0	0.0493524	0	0	0.028994	0.0268284	0.106767	0	0	0.0501325	0.0557095	0	0.0600103	0.0883858	0.0291502
ABCB4	0.314311	0.411651	0.415493	0.428283	0.913933	0.955285	0.246379	0.151019	0.198598	0.173694	0.348228	0.186552	0.154668	0.0760746	0.175191	0.139057	0.18521	0.239668	0.176497	0.145525
ABCB5	0	0.0736313	0	0.0238331	0.0224376	0	0.0616972	0.0210097	0.0414435	0.0966572	0.0670782	0.0667367	0.0215174	0	0.0417816	0.116074	0.0579743	0.025007	0.0982171	0
ABCB6	1.11365	1.17204	2.1907	2.1919	1.30956	0.901022	0.763836	0.706009	1.35602	1.0257	1.42364	1.18032	0.951408	1.1231	1.07149	1.35492	1.16206	0.707649	0.955402	0.558583
ABCB7	39.4121	34.681	46.4929	50.397	32.4164	39.946	62.7254	58.7916	42.4216	47.7931	41.8305	44.8358	69.8497	67.5375	51.0065	44.995	45.4213	50.104	51.4354	51.7097
ABCB8	6.76368	7.39817	7.54092	6.9949	7.364	8.06021	7.3818	7.37451	11.5265	11.7164	8.00345	9.41847	7.68072	7.0939	10.2327	10.082	8.29682	10.3397	10.8098	10.3582
ABCB9	1.00502	1.48721	1.03524	0.995965	1.03141	1.37301	1.30346	1.5072	1.18346	1.14445	1.35485	1.05357	1.03407	1.20889	1.61507	1.21266	1.27865	1.16694	1.16292	1.3029
ABCC1	40.5902	43.0409	64.1195	58.3959	48.4233	60.8763	67.4802	68.064	68.3466	82.0635	89.077	92.6468	69.4195	69.9962	76.4609	69.1082	59.8896	102.772	97.731	108.602
ABCC10	6.58025	6.88661	7.06437	7.04203	7.70895	9.18285	9.13847	11.0682	11.2487	11.8445	13.162	14.2414	8.55101	8.77536	6.26836	7.04544	6.26323	12.5153	11.6138	11.0179
ABCC11	0.0670444	0.0940794	0	0.121807	0.0860061	0.198108	0.157662	0.0536886	0.132382	0.246999	0.114275	0.227387	0.082479	0.108181	0	0.0889852	0	0.127807	0.0627464	0.217289
ABCC12	0.0279191	0	0	0.0253619	0	0.0235707	0	0	0.0220509	0.0514286	0.071381	0.213053	0	0.0225247	0	0.0494078	0	0	0.0261293	0.103411
ABCC2	0.24792	0.463855	0.58523	0.59118	0.42405	0.183143	0.607302	0.471514	1.17487	2.08361	0.977198	0.656907	0.584573	0.750068	2.29487	2.33079	2.6935	1.32921	1.39216	1.52091
ABCC3	0.0757858	0.0472648	0.119265	0.252429	0.129626	0.0853095	0.297031	0.101148	0.159618	0.116335	0.279879	0.42839	0.207184	0.183429	0.0603451	0.0223527	0.0930359	0.264862	0.118212	0.233923
ABCC4	6.94713	5.49915	5.92228	6.9751	5.9894	7.4323	8.57633	8.78401	9.8854	11.7608	9.20449	10.3262	7.79677	7.39749	6.40514	5.84844	5.19991	13.9135	12.8719	12.892
ABCC5	17.5555	19.5011	16.9572	15.9089	17.6461	19.893	20.4837	20.9599	23.8414	26.9224	22.6863	23.0928	17.6362	17.4175	15.2971	14.6697	13.1654	25.6154	26.0656	24.3941
ABCC6	0.57757	0.510296	1.03012	1.04934	1.07022	0.839778	1.50913	1.15628	1.26715	1.21168	1.42199	1.19709	1.42107	1.42381	0.715393	0.624625	0.756304	1.00927	0.840847	0.980513
ABCC8	0.154349	0.252687	0.546527	0.175264	0.297004	0.244329	0.378092	0.401705	0.167623	0.08885	0.0822137	0.098154	0.174059	0.389146	0.368705	0.631655	0.326856	0.257456	0.198625	0.232255
ABCC9	0	0.0391188	0.0592259	0	0	0	0.0163892	0	0	0	0.0356372	0.0177279	0	0	0	0	0	0	0	0
ABCD1	7.63087	8.42681	7.53032	6.20225	8.24342	7.9924	9.26474	9.0053	7.83961	8.34936	10.2684	7.10261	11.1051	10.5077	5.75635	7.71667	6.5504	10.2264	9.07477	9.93507
ABCD2	0	0.0364222	0.0367622	0.0707351	0.0332967	0.0657394	0.0305189	0.0311778	0.0922513	0.0358591	0.165903	0.0330117	0.0319312	0.0628223	0.0310013	0.0689	0	0.0371096	0.0728756	0.0360522
ABCD3	22.2098	20.4479	15.3506	19.2453	18.4195	19.264	15.5282	15.5046	19.7154	19.778	19.3917	18.4246	14.3832	12.9097	14.2192	12.9976	11.7861	20.9863	23.1522	20.3883
ABCD4	19.6366	21.22	23.8502	22.9454	22.4783	22.5174	30.568	28.7661	29.7061	29.565	41.1413	44.0081	27.326	31.2159	30.6983	31.0745	29.2743	33.4999	33.36	32.6993
ABCE1	163.321	151.081	100.624	122.795	140.238	139.52	74.6618	74.7215	99.9981	102.793	88.0454	94.927	67.307	64.2717	77.2618	70.7984	63.5607	106.711	112.906	102.773
ABCF1	208.449	198.268	150.685	144.48	196.316	201.097	117.307	115.755	158.148	167.26	138.384	140.274	112.607	115.408	127.242	119.066	116.241	184.25	173.477	174.525
ABCF2	26.5137	23.8244	15.7567	18.0111	25.4596	24.1023	17.5473	16.2965	20.941	21.6888	16.7488	17.5509	13.7337	14.4952	12.3152	13.9939	12.6769	23.5535	22.8006	24.713
ABCF3	38.2003	37.307	29.9921	24.6172	36.1	38.0392	26.1782	28.3495	35.5866	31.7039	30.4887	27.1696	25.0179	24.0836	27.1491	26.9088	25.7667	34.6768	33.918	31.4428
ABCG1	2.77745	2.37558	3.67156	3.85666	3.18972	4.32124	1.3996	1.77933	0.376059	0.365445	0.507224	0.168214	1.3342	1.24845	1.07419	0.807496	0.555285	1.05893	1.15116	1.02876
ABCG2	4.86314	4.90979	4.36458	3.58665	4.24139	3.5366	2.15137	1.658	1.44512	2.12868	3.28281	2.00048	2.56684	2.44734	4.9075	4.43091	4.68148	4.81888	5.72303	4.32488
ABCG4	1.70407	1.63037	1.53589	1.5128	2.08665	1.60214	0.910749	1.11649	0.734127	0.713407	0.594109	0.262704	0.921131	0.937375	0.647601	0.616837	0.599056	1.14434	1.59483	1.00415
ABCG5	0.0652872	0	0	0	0	0	0.0511766	0	0	0	0.0556401	0	0.0535448	0	0	0.0577686	0.0480886	0	0	0
ABCG8	0	0	0	0	0.0407864	0.0201317	0.0186919	0	0.0188337	0	0.0203222	0	0	0	0	0.0210996	0.035128	0	0	0
ABHD1	0	0.0490717	0.396238	0.285904	0.269164	0.221427	0.370063	0.50407	0.16572	0.483129	0.402339	0.13343	0.258125	0.380882	0.041768	0.0464145	0.154548	0	0.196371	0.534305
ABHD10	42.93	41.3641	39.6247	45.7166	39.3958	37.5332	31.3829	27.1033	32.5734	33.5422	44.3971	42.2624	23.7363	20.2364	24.1973	26.9602	23.9822	26.5129	25.6567	26.353
ABHD11	18.0374	17.7672	24.2447	21.59	22.8666	22.1255	58.5519	54.2932	48.521	53.7479	37.7973	37.7848	72.3129	76.7849	44.608	46.9417	41.4986	32.9688	34.7552	37.4332
ABHD12	64.524	63.0785	85.7368	71.9968	65.3583	78.2733	57.0187	58.8736	64.8355	76.3243	55.2915	59.7543	53.0351	48.3428	64.1236	67.8101	66.3075	68.657	73.5125	68.2093
ABHD12B	43.2834	41.4117	6.65675	5.51061	4.7673	3.69111	20.4343	18.4246	6.56094	9.96634	30.0411	32.2051	9.86073	15.5202	78.9384	74.9052	65.574	132.622	132.114	138.661
ABHD13	12.1935	11.5772	9.92385	10.87	12.2179	15.6719	14.6581	15.1567	17.8597	16.7201	18.0692	18.633	12.6124	10.6084	12.1002	11.0308	9.417	19.4281	17.0751	18.9588
ABHD14A	1.83836	1.91086	3.5681	3.89662	2.88236	2.58673	2.48179	1.88108	3.06527	3.38637	4.26496	3.89685	1.92653	1.97755	2.92763	1.89776	1.9559	2.04427	2.3896	2.74261
ABHD14A-ACY1	0	0	0	0.0463396	0.174505	0.129201	0	0	0.0402901	0	0	0	0	0	0.0406188	0	0	0	0	0
ABHD14B	8.52843	6.10951	11.2449	12.2142	6.43944	5.83794	11.4431	10.8903	7.8282	8.06724	10.6732	14.0716	11.8466	12.2735	12.4805	15.0926	13.6954	9.37383	7.62217	10.3874
ABHD15	2.70455	2.40358	5.5543	5.71212	3.18034	3.25372	5.14103	5.19787	4.5392	3.48735	3.45737	3.72641	3.60444	3.43663	2.42271	2.51274	2.2411	4.57566	3.86003	3.8818
ABHD16A	1.40352	1.14887	0.993933	0.690608	1.5004	1.08618	1.65027	2.34152	1.80135	1.66972	2.24275	2.97511	1.87052	0.990801	1.44353	2.01808	1.55069	2.28535	1.20409	2.22024
ABHD16B	5.53824	5.79052	10.4587	5.77082	3.34334	6.60093	10.3424	8.21776	8.61973	8.10141	13.3268	12.0159	9.48508	6.83368	5.18809	6.19763	6.11895	5.74454	7.16502	8.44672
ABHD17A	11.3542	12.8793	23.4216	11.9314	14.9545	21.6097	29.1504	27.4037	37.7456	34.0689	37.2896	32.0346	21.3171	22.3105	30.6507	28.5295	30.9465	33.7864	42.0608	37.9158
ABHD17B	70.0124	56.8964	44.5625	50.6262	66.4038	73.036	73.1526	70.9197	80.3199	84.2141	65.2631	71.4029	76.0666	75.3575	73.7207	68.1228	63.1766	89.3414	96.481	93.0281
ABHD17C	33.8824	32.5737	29.59	32.178	34.3025	33.2973	25.772	22.843	28.4532	34.167	25.68	28.5584	20.9786	24.8507	24.8464	20.5597	25.0554	30.6355	29.8929	32.4909
ABHD18	12.7101	12.9404	9.43686	13.8485	9.81697	10.5165	11.2972	10.5261	8.80885	8.70476	11.6035	11.5751	11.0181	11.7735	10.9567	10.7337	9.20186	13.2881	12.912	13.446
ABHD2	10.8463	9.55368	10.7734	9.8102	9.81804	15.4004	14.9247	14.0061	16.1875	21.6661	17.3668	17.8755	12.0147	12.3873	9.60855	9.43105	6.48463	23.3615	23.6857	22.3046
ABHD3	6.3415	5.30797	7.56355	8.18619	5.80394	8.12463	14.6947	13.7201	13.0048	13.4234	11.3304	9.95204	18.6595	17.8171	13.0666	14.3233	13.767	11.3465	12.2344	10.6111
ABHD4	49.3494	45.9986	58.204	52.0388	56.7999	57.0791	26.3815	27.2855	27.6656	29.129	29.0384	29.5483	31.0281	34.3261	23.71	23.866	23.9984	32.0787	34.8488	34.1485
ABHD5	13.1906	12.099	11.7259	13.1222	12.3814	12.8745	5.97686	6.67269	10.0878	8.80058	8.55453	7.52893	5.91043	6.1516	5.48213	4.75403	4.45506	8.40219	8.2802	8.60966
ABHD6	7.37605	6.83694	11.4374	11.1264	6.71322	6.39861	7.8506	9.75415	11.0101	13.5871	14.5908	16.0656	8.65788	8.08011	7.81303	7.54453	6.52954	19.3499	19.8229	18.1093
ABHD8	10.3301	8.84134	18.8854	13.1775	10.7142	13.9168	26.7045	26.753	30.2053	23.3811	29.8765	28.8857	21.4509	19.8603	18.6386	18.5727	18.7793	24.4059	32.6035	27.1704
ABI1	53.4333	46.7547	46.5387	52.8804	46.6326	49.6319	42.2458	42.9734	46.5228	45.8727	53.7817	50.7739	42.6896	43.0163	43.0969	41.217	39.1877	54.8814	54.4806	52.358
ABI2	25.5454	23.3132	26.3125	28.066	23.7252	25.3017	32.0355	31.8685	33.1418	35.7235	48.1368	50.7426	26.7051	27.7063	28.5715	25.9655	22.757	39.4101	37.6737	39.656
ABI3	0.296663	0.740071	0.653607	0.538981	1.35313	0.918345	0.697636	0.475131	0.624825	0.910785	0.421379	0.335386	0.973225	1.03716	0.708662	0.699997	1.09257	0.282764	0.0925484	0.366277
ABI3BP	0.0221232	0.0827844	0.146225	0.140678	0	0.0747099	0.190759	0.159445	0.174732	0.0815044	0.245104	0.150065	0.108865	0.0356973	0.246621	0.137028	0.0977716	0.147607	0.144935	0.0819435
ABL1	99.5311	97.4911	87.3662	79.7982	94.4865	97.9141	101.528	100.466	106.088	126.885	117.045	126.424	83.3119	87.2314	76.9415	74.6121	62.4802	124.966	130.925	128.071
ABL2	8.66536	8.43202	7.62852	7.82173	7.77111	10.2699	13.2404	14.2744	15.4533	16.4008	18.1267	17.1489	11.6294	11.6026	8.92753	7.60261	7.70505	18.911	18.5515	17.7954
ABLIM1	54.3363	52.5739	35.3841	42.7884	50.8348	56.5145	53.0985	56.0659	60.9341	74.2436	59.4615	63.5484	45.377	44.3648	45.1921	42.6844	37.3852	79.6459	76.3927	80.9385
ABLIM2	1.32495	0.939006	2.27465	1.67774	0.9271	1.38977	0.786812	0.67519	0.729358	0.480733	0.547479	0.680863	1.05372	1.84638	0.735308	1.2079	0.798482	1.07153	0.676373	0.929467
ABLIM3	0.40338	0.377359	0.730023	0.488577	0.546213	0.454071	0.342547	0.349942	0.345145	0.402485	0.257831	0.228016	0.220553	0.406802	0	0.148719	0.0990391	0.256321	0.346061	0.124509
ABO	0	0.0357292	0.108188	0	0.163316	0.161221	0.598764	0.214092	0.150827	0.246237	0.45569	0.129534	0.375883	0.184881	0.121646	0.202767	0.16879	0.145614	0.142978	0.106099
ABR	21.8906	22.1972	30.4139	29.3489	31.3747	32.6225	43.9402	42.588	38.8551	43.9241	43.7082	45.5903	41.7257	42.623	24.0915	24.3504	21.9689	52.7586	54.6937	49.6627
ABRA	0	0	0	0	0	0	0.0691024	0	0	0	0	0.0747467	0	0	0	0	0	0	0	0
ABRACL	491.808	401.2	439.917	490.518	453.835	404.102	369.014	369.201	342.081	348.955	253.724	254.663	318.533	326.571	352.607	346.525	350.623	304.409	307.611	304.169
ABRAXAS1	10.3056	9.26102	13.6821	14.3829	11.1905	9.5178	14.1491	13.3042	10.902	12.0516	13.3339	11.1741	17.1858	17.1579	16.5859	13.8992	13.0193	15.8057	15.578	17.5531
ABRAXAS2	45.2943	41.4613	34.0305	34.1405	38.0422	37.897	35.6321	33.4112	37.8898	44.7826	44.0665	40.2632	31.3559	29.0116	31.9294	30.31	29.2967	46.7312	52.2666	50.8868
ABT1	74.9441	70.572	68.9756	62.4687	75.2217	80.7233	52.2262	49.001	58.7367	58.4064	55.4476	54.5368	46.8754	45.4475	52.2647	57.0587	47.3763	69.3919	63.7423	67.4911
ABTB1	2.96229	2.29086	3.02084	3.33679	2.90496	2.70098	6.87326	7.52771	4.02422	5.71136	4.84718	6.42999	7.12654	6.78741	5.31505	5.62673	5.44029	6.24935	6.6907	7.05879
ABTB2	15.8721	16.493	16.4625	15.3944	17.7508	17.6468	8.5752	7.23509	6.78877	8.77123	5.61883	5.30036	14.0588	13.9875	7.46634	6.78447	5.86346	11.6839	11.2895	10.2656
AC000120.2	0	0	0	0	0	0	0	0	0	0	0	0	0	0	0	0	0	0	0	0
AC000120.3	0	0	0	0	0	0	0	0	0	0	0	0	0	0	0	0	0	0	0	0
AC001226.2	0.118569	0.147894	0.0373186	0.0718056	0.202804	0.23357	0.185885	0.221547	0.0312158	0.0728035	0.0673657	0.301602	0.194487	0.0637731	0.220293	0.0699428	0	0.226027	0.0739785	0.0731957
AC002094.3	0	0	0	0	0	0	0	0	0	0	0	0	0	0	0	0	0	0	0	0
AC002310.4	0	0	0	0	0	0	0	0	0	0	0	0	0	0	0	0	0	0	0	0
AC002310.5	0	0	0.151368	0	0	0	0	0	0	0	0	0	0	0.129335	0	0	0	0	0	0
AC002985.1	0	0	0	0	0	0	0	0	0	0	0	0	0.290784	0	0	0	0	0	0	0
AC002996.1	0	0	0	0	0	0	0	0	0	0	0	0	0	0	0	0	0	0	0	0
AC003002.1	0	0	0	0	0	0	0	0	0	0	0	0	0	0	0	0	0	0	0	0
AC003002.2	0	0.872176	0	1.69384	0	0.393553	1.46163	1.11989	0.736358	0	1.98638	1.18576	0.764632	0	0.371182	0.412475	0.686716	1.33295	0	0
AC003002.3	0	0	0.189523	0	0.171657	0.169456	0	0.160733	0	0	0.342118	0.170188	0	0.647745	0	0	0.147843	0	0.18785	0.185863
AC003005.1	0	0	0	0	1.37781	0.340035	0	0	0	3.33864	0	1.70752	0.660653	1.62473	0	0	0.593331	2.30338	0.753894	0
AC003006.1	0	0	0	0	0	0	0	0	0.230278	0	0	0.247211	0	0	0	0	0	0	0.272868	0
AC003688.1	0	0	0	0	0	0	0	0	0	0	0	0	0	0	0	0	0	0	0	0
AC004076.1	0.236253	0.442027	0.669229	0.643841	0.404095	0.398913	0	0.756759	0	0	0.805374	0.600955	0.193761	0.190606	1.50495	0.209046	1.0441	0.675553	0.442216	0.437537
AC004080.3	0	0	0	0	0	0	0	0	0	0	0	0	0	0	0	0	0	0	0	0
AC004233.2	1.29561	1.43241	4.1149	3.74481	2.31678	2.0882	1.10792	1.03752	0.837241	0.433926	0.501894	0.998677	1.73878	1.04528	1.21921	0.104219	0.780798	0.673588	0.771626	0.327198
AC004593.3	0.144307	0.179997	0.363355	0.0873927	0.246827	0.284272	0.452471	0.577799	0.303935	0.531643	0.245967	0.163143	0.157803	0.543315	0.229811	0.0425627	0.177153	0.0458486	0.0900372	0.133627
AC004687.2	0.0416726	0.0389845	0.118045	0.0378557	0.0712782	0.175911	0.0326659	0.0667423	0.0987412	0.0767635	0.0355149	0.0353341	0.102533	0.0336209	0.132729	0.147494	0.0306948	0.0397203	0.0390012	0
AC004691.2	0	0	0	0	0	0	0	0	0	0	0	0	0	0	0	0	0	0	0	0
AC004754.1	0	0	0	0.0984045	0	0	0.254742	0.0867471	0.256674	0.099772	0.0923199	0.275549	0	0.174793	0	0	0.15958	0.309754	0.101382	0
AC004805.1	0.15029	0	0.141908	0	0	0	0	0	0	0	0	0	0	0	0	0	0	0	0	0
AC004832.3	0	0	0	0	0	0	0	0	0	0	0	0	0	0	0	0	0	0	0	0
AC004922.1	0.17957	0.0839933	0	0	0	0.0758009	0	0	0.141827	0.0826946	0.076518	0	0	0.217312	0	0	0	0.0855784	0	0
AC004997.1	0	0	0	0	0	0	0	0	0	0	0	0	0	0	0	0	0	0	0	0
AC005020.2	0	0	0.276292	0	0	0	0	0	0	0.269505	0	0	0.239984	0	0	0	0	0.557806	0	0
AC005041.1	0	0.0323051	0	0	0	0	0.0270691	0	0	0	0.02943	0.0292801	0	0.111442	0.0274969	0	0	0	0.0646378	0
AC005154.5	2.12112	2.97644	4.67324	4.81709	3.02336	2.08921	4.98804	4.24644	6.70118	6.51205	8.73719	8.09321	4.92893	3.42258	1.97045	3.44089	1.30196	3.70653	4.632	1.30943
AC005258.1	0	0	0	0	0	0	0	0	0	0	0	0	0	0	0	0	0	0	0	0
AC005324.3	0	0	0.0415891	0	0	0	0	0.070543	0	0	0	0	0.0361238	0.0355355	0	0	0	0	0	0
AC005324.4	0	0	0	0	0	0	0	0	0	0	0.0471806	0	0.0454039	0	0	0	0	0.0527672	0	0
AC005520.1	0	0	0	0	0.112425	0	0	0.0526352	0.0519137	0	0.0560165	0	0	0	0	0.116319	0.145242	0	0	0
AC005551.1	0	0	0	0	0	0	0	0	0	0.45373	0.83968	0	0	0	0	0	0	0	0	0.456174
AC005670.2	5.30789	6.53992	5.74529	6.23295	7.19659	8.30658	9.13322	9.53774	5.31701	5.84262	10.8124	9.44016	6.2644	6.58017	5.46346	5.26938	3.81427	7.77391	7.02736	6.59337
AC005697.1	0	0	0	0	0	0	0	0	0	0	0.355638	0	0	0	0	0	0	0	0	1.15925
AC005702.1	1.00985	0.944706	1.43029	3.6694	3.45455	0.852563	1.58318	0.404339	0.398797	1.39515	1.29094	1.28437	1.24233	1.2221	0.8041	0.893552	1.11573	1.92507	0.472555	0
AC005726.1	6.71699	8.47241	9.4779	6.78734	7.16446	7.00887	12.6011	11.7248	12.339	13.2767	17.0447	16.83	10.7702	11.569	14.4829	12.7551	12.5634	10.5746	12.0783	10.4829
AC005779.2	0.441579	0	0	0	0	0	0	0	0.348766	0	0	0	0.724315	0	0.351611	0	0	0	0	0
AC005832.4	0	0.277753	0	0	0	0	0	0	0	0	0	0	0	0	0	0	0	0	0	0
AC005833.1	1.59419	2.52383	2.02633	2.95203	1.46825	1.55295	1.73026	1.62032	1.01698	1.12946	1.72441	1.71563	1.91091	2.42393	1.9529	1.73612	1.76135	2.10392	1.49199	1.70331
AC005837.2	0	0	0	0	0	0	0	0	0	0	0	0	0	0	0	0	0	0	0	0
AC005943.1	0	0	0.228865	0	0	0	0	0.194099	0	0	0	0	0.198789	0	0	0	0.178532	0	0.226845	0
AC006030.1	0	0.0449104	0	0.0872199	0.0410565	0.12159	0.0752627	0	0.189584	0.088432	0.0409134	0.0407051	0.0393728	0	0	0	0.106082	0.091516	0	0
AC006059.2	0.0849932	0.0795107	0	0.0386042	0.0363438	0.107633	0.0666236	0.0680619	0	0	0	0.0360327	0.0348533	0.0342857	0.0338383	0.0376027	0.0313017	0	0.0795447	0.0393515
AC006064.6	0	0	0	0	0	0	0	0	0	0	0	0	0	0	0	0	0	0	0	0
AC006254.1	0.615343	0.467715	0.617337	0.384299	0.559142	0.487034	0.723523	0.369571	0.303755	0.495906	0.262209	0.358701	0.378502	0.806732	0.428726	0.510449	0.538226	0.293257	0.287948	0.284901
AC006486.1	0	0	0	0	0	0	0	0	0	0	0	0	0	0	0	0	0	0	0	0
AC006518.7	0	0	0	0	0	0	0	0	0	0	0	0	0	0	0	0	0	0	0	0
AC006538.2	0	0	0	0	0	0	0	0	0	0	0	0	0	0	0	0	0	0	0	0
AC006978.2	0	0	0.688656	0	0	0	0	0	0	0.671738	0	0	0	0	0	0	0	0.347582	0	0
AC007040.2	0	0	0.0515216	0.049567	0.0466647	0.0460663	0.0427717	0.0873902	0	0	0.0465022	0.0925307	0	0	0.173791	0	0.0401908	0.0520085	0.0510669	0.0505266
AC007192.1	0.0472322	0	0	0	0	0	0	0	0	0	0	0	0	0	0.0376091	0	0	0	0	0
AC007240.1	1.75523	1.81485	3.14021	2.76932	2.13314	2.10579	1.88277	1.3316	2.26187	2.46747	1.33841	2.27154	1.36377	1.86328	2.57456	2.61574	2.24547	2.55352	1.90208	1.9675
AC007326.4	13.0965	16.8802	18.2744	19.5639	9.70699	8.72255	46.5391	46.262	26.0895	30.0218	21.5786	26.2807	109.917	117.049	127.688	123.094	154.88	45.9096	48.7555	54.8423
AC007375.1	0	0	0	0	0	0	0	0	0	0	0	0	0	0	0	0	0	0	0	0
AC007731.5	0	0	0	0	0	0	0	0	0	0	0	0	0	0	0	0	0	0	0	0
AC007846.2	0.319984	0	0	0	0.273656	0.270147	0	0.512482	1.01092	0.58943	0.272702	0.813941	0	0	0	0.566269	0	0	0.598943	0.592606
AC007906.2	2.57198	2.40607	1.73466	2.00263	3.14228	2.79179	37.1538	43.252	22.7322	24.1399	15.2392	13.0846	29.8328	26.9755	29.0615	24.2751	23.5452	18.7947	22.1224	21.8883
AC007998.2	4.27021	2.49672	3.52804	3.87908	4.56494	1.80256	1.25523	2.99211	1.26476	1.9665	0.454904	0.905174	1.31332	0.430643	0.850048	1.88922	2.35898	0	1.99823	0.494272
AC008012.1	0	0	0	0	0.0604672	0	0	0	0	0	0	0	0	0	0	0	0	0	0	0
AC008073.3	0	0	0	0	0	0	0	0	0	0	0	0.171606	0	0	0	0.0895413	0	0	0	0
AC008162.2	0	0	0	0	0	0	0	0	0	0	0	0	0	0	0	0	0	0	0	0
AC008397.1	0	0	0	0	0.183647	0	0	0	0	0	0	0	0	0	0	0	0	0	0	0
AC008397.2	0.0812404	0.19	0.306837	0.184498	0.38213	0.102881	0.159205	0.227698	0.064165	0	0.103854	0.137767	0.0666288	0.163859	0.355786	0.215654	0.508634	0.0774342	0.152065	0.451368
AC008403.1	0	0	0	0	0	0	0	0.439023	0	0	0	0	0	0	0	0	0	0	0	0
AC008481.3	0	0	0	0	0	0	0	0	0	0	0	0	0	0	0	0	0	0	0	0
AC008537.1	0	0	0	0	0	0	0.33109	0	0	0	0	0	0	0	0	0	0	0	0.395302	0
AC008575.1	0	0	0	0	0	0	0	0	0	0	0	0	0	0	0	0	0	0	0	0
AC008581.2	0.310309	0.290292	0.0976672	0.281886	0.176921	0	0.243241	0.579816	0.408478	0.0952678	1.05783	0.438516	0.424163	0.417255	0	0.0915244	0.076188	0.591541	0.0968053	1.14937
AC008676.3	0.227725	0.0532587	0.0537559	0.206866	0.0486884	0.144192	0	0.04559	0	0.104871	0.194075	0.386174	0	0.0459313	0.181328	0.0503749	0	0	0	0.0527178
AC008687.1	0	0	0	0	0	0	0	0	0	0	0	0	0	0	0	0	0	0	0	0
AC008687.4	0.691538	0.388158	0.391781	1.00512	0.82798	0.116766	1.30098	1.88285	0.655426	0.509542	1.17871	1.40725	0.453728	1.00426	0.770901	1.34618	0.407493	1.05462	0.647206	0.640359
AC008687.8	0	0	0	0	0	0	0.108911	0.111263	0.329213	0.255937	0	0.117807	0	0	0	0	0	0	0	0
AC008695.1	0	0	0	0	0	0	0	0	0	0	0	0	0	0	0	0	0	0	0	0
AC008750.8	0	0	0.416193	0	0	0	0	0.352971	0.696266	0	0	0.747467	0.723001	0	0.350973	0	0	0.420126	0	0
AC008758.1	0	0	0	0	0	0	0	0	0	0	0	0	0	0	0	0	0	0	0	0
AC008758.4	0.749304	0.438106	0.884391	0.510504	0.400511	0.47445	0.440518	0.600037	0.147953	0.172533	0.718407	0.317666	0.230451	0.37783	0.22374	0.165753	0.275957	0.446374	0.0876587	0.0867312
AC008758.5	0.787255	1.10471	0.743347	1.43029	1.00991	0	2.15987	3.46735	0.93268	0	2.01278	2.33629	0	1.27029	1.25372	0.348297	0.289934	2.6263	1.84197	0.364496
AC008758.6	0	0	0	0	0.353239	0	0	0.33076	0.652453	0	1.40803	1.40086	0	0.999708	0	0	0.608467	0	0.386563	0
AC008763.2	0	0	0	0	0	0	0.278736	0	0	0	0	0	0	0	0.141571	0	0	0.169465	0.166397	0
AC008763.3	0	0	0	0	0	0	0	0	0	0	0	0	0	0	0	0	0	0	0	0
AC008764.1	0	0	0	0	0	0	0	0	0	0	0	0	0	0	0	0	0	0	0	0
AC008764.4	0	0	0	0	0.175426	0	0	0	0	0	0	0	0	0	0.163333	0	0	0	0	0
AC008770.1	0	0	2.11552	0.407053	0	0	0.702498	0	0	0	0.381884	0	0	0.361518	0	0.792986	0	0	0	0
AC008770.2	0	0	0	0	0	0	0	0	0	0	0.186554	0.185604	0	0	0	0	0	0	0	0
AC008878.1	0	0	0	0	0	0.323409	0	0	0	0	0	0	0	0	0	0	0	1.09538	0	0
AC008878.2	0	0	0	0	0	0	0	0	0	0	0	0	0	0	0	0	0	0	0	0
AC008878.3	0	0	0	0	0	0	0	0	0	0	0	0	0	0	0	0	0	0	0	0
AC008982.1	0	0.471862	0	0	0	0	0	0	0	0	0	0	0	0	0	0	0	0	0	0
AC009086.2	0	0	0	0	0	0	0	0	0	0	0	0	0	0	0	0	0	0	0	0
AC009119.2	0.317994	0.297482	0.675582	0.216651	0.203965	0.4027	0.436216	0.254647	0.690682	0.512544	0.474261	0.40444	0.260801	0.192415	0.316507	0.140687	0.0585563	0.151548	0.297609	0.220845
AC009133.6	0	0	0	0	0	0	0	0	0	0	0	0	0	0	0	0	0	0	0	0
AC009163.2	0	0	0	0	0	0	0	0	0	0	0	0	0	0	0	0	0	0	0.213928	0
AC009163.4	0	0	0	0	0	0	0	0	0	0	0	0	0	0	0	0	0	0	0	0
AC009336.2	0	0	0	0	0	0	0	0	0	0	0	0	0	0	0	0	0	0	0	0
AC009477.2	0	0	0	0	0	0	0	0	0	0	0	0	0	0	0	0	0	0	0	0
AC009690.1	0	0.0519437	0.0524286	0	0	0	0	0.0889287	0.0438549	0.102281	0.0946416	0	0.0455388	0	0	0	0	0	0.0519659	0.0514161
AC009690.3	0	0	0	0	0	0	0	0	0	0	0	0	0	0	0	0	0	0	0	0
AC009879.2	0.436029	0	1.23513	0	0.372899	0	0	0	1.03315	0.401596	0	0	0	0.351782	0	0	0.321166	0	0	0
AC009879.3	0.242917	0	0	0.1324	0.0415493	0	0.114249	0.116716	0.153488	0.0447467	0	0.0823873	0.0796906	0.156786	0.116055	0.386896	0.28628	0.0463072	0	0
AC010132.3	0	0.0740553	0	0	0	0.0668322	0.124105	0.0633921	0	0	0.0674645	0	0.064924	0.0638666	0	0.0700454	0.116616	0.0754529	0	0
AC010197.2	0.0470949	0.044057	0	0	0.0402763	0.0397598	0.0369162	0	0	0	0.040136	0.0798631	0	0.0379955	0	0	0	0	0.0440758	0
AC010255.3	0	0	0	0	0	0	0	0	0	0	0	0	0	0	0.0602636	0	0	0	0	0
AC010319.2	0	0	0	0	0	0	0	0	0	0	0	0	0	0	0	0	0	0	0	0
AC010323.1	0.418738	0	0	0	0	0	1.31294	1.00597	0.330726	0	0.356864	0.355047	0	1.35133	0.333424	0	0.61686	0.39912	0	0.387748
AC010325.1	0.875727	0.273079	1.10251	0.530343	0.249645	0.492888	0.228819	0	0.230554	0.268857	0.746326	0.247509	0	0	0.232435	0.774877	0	1.6694	0.819587	0.270305
AC010326.2	0	0	0	0.432594	0	0.201021	0.373288	0.381347	0.18806	0	0.811691	0	0.585843	0.192101	0	0.210686	0.175382	0.226951	0	0
AC010327.1	0	0	0	0	0	0	0	0	0	0.229424	0	0	0	0	0	0	0	0	0	0
AC010422.3	795.843	678.352	973.937	945.94	928.475	796.431	531.147	567.447	527.852	592.856	566.852	533.248	557.628	573.565	483.465	501.859	518.737	766.568	662.367	714.132
AC010422.5	0	0	0	0	0	0	0	0	0	0	0	0	0	0	0	0	0	0	0	0
AC010422.6	0.663461	0.504289	0.352382	0.263678	0.496477	0.560127	0.422554	0.132824	0.327508	0.534684	0.989495	0.668024	0.4081	0.334545	0.429233	0.256837	0.244343	0.592854	0.582121	0.729552
AC010422.8	0.386656	0.497357	0.593272	0.52686	0.744017	0.571259	0.985035	1.31593	1.03068	0.890304	1.15333	0.77863	0.792783	0.857859	0.846665	1.15468	0.961197	0.829217	0.723738	0.62657
AC010463.1	0	0	0	0	0	0	0	0	0	0	0	0	0	0	0	0.178044	0	0	0	0
AC010487.3	0	0	0	0	0	0	0	0	0	0	0	0	0	0	0	0	0	0	0	0
AC010522.1	0.628649	0.78413	1.5829	1.14214	0.716841	0.707649	0.16426	1.17464	0.165506	0.965008	0.89293	0.53303	0.859304	0.507186	0.333712	0.370836	0.77174	0.599197	0.784466	0.582124
AC010531.1	0	0	0	0	0	0	0	0	0	0	0	0	0	0.205606	0	0	0	0	0.238509	0
AC010542.3	0	0	0.544063	0.785135	0	0	0.225833	0.230708	0	0	0.245529	0	0	0.697305	0.458804	0	0	0	0	0.266778
AC010547.4	0.0539108	0	0	0.0979458	0	0	0.0845181	0.129514	0	0	0.0918895	0.0914216	0.0442146	0.086989	0	0	0.158836	0.051385	0	0
AC010615.4	0	0	0	0	0	0	1.21002	1.23615	0	0	0	0	1.26602	1.2454	0.409716	0	0	0.980888	0	1.42941
AC010616.1	0.233752	0.437347	0.993216	0.530854	0.399817	0.197345	1.55746	1.31031	0.553863	0.430585	2.19133	1.28828	0.95855	1.98017	1.0237	0.930747	1.20522	0.779801	1.64075	1.40694
AC010616.2	0	0	0	0	0	0	0	0	0	0	0	0	0	0	0	0	0	0	0	0
AC010619.1	0	0	0	0	0	0	0	0	0	0	0	0	0	0	0	0	0	0	0	0
AC010646.1	0	0	0	0	0	0	0	0	0	0	0	0	0	0	0	0	0	0	0	0
AC011005.1	0	0	0.363139	0.349363	0.328907	0.162345	0	0.461964	0.151877	0.177109	0.491642	0.81523	0.630837	0.465422	0	0.3403	0.283277	0.366571	0.71987	0.53419
AC011195.2	0	0	0	0	0	0	0	0	0	0	0	0	0.134042	0.131859	0	0	0	0	0	0
AC011330.3	0	0	0	0	0	0	0.11305	0	0	0	0	0	0	0	0	0	0	0	0	0
AC011448.1	0.526258	1.1077	0.37268	0.239028	0.787613	0.888586	0.825036	2.21247	1.66259	1.33292	1.56974	1.6733	0.431607	1.06144	1.57139	1.04772	1.35669	1.63021	1.97009	0.730966
AC011452.1	0	0	0	0	0	0	0	0	0	0	0	0	0	0	0	0	0	0	0	0
AC011455.2	0	0	0.116585	0.112162	0	0	0	0	0	0	0.420907	0.104691	0	0	0	0	0.181891	0	0	0
AC011462.1	0	0	0.0977088	0	0	0	0	0	0.0817304	0	0	0	0.0848687	0	0	0	0	0	0	0
AC011473.4	0	0	0	0.114135	0	0	0	0	0	0	0	0	0	0.101367	0	0	0.092545	0	0	0.116345
AC011479.1	0	0	0	0	0	0	0.348676	0	0	0	0	0	0	0	0	0	0.327636	0	0	0
AC011498.4	0	0	0.381568	0	0.1152	0	1.05589	0.647211	0.21278	0.620324	0.573991	0.571068	0.773326	0.434704	0	0.357569	0	0	0.252134	0.249466
AC011499.1	0.418018	0	0	0	0	0	0	0	0.330157	0.385007	0	0	0	0	0	0	0	0	0.39122	0
AC011511.1	0.116205	0.652254	0.329171	0	1.19256	0.0981059	0.364358	0.46528	0.458902	0.535141	0.198068	0.788238	0.762437	0.37501	0.462646	0.822581	0.171186	0.443042	0.108755	0.107605
AC011511.4	0	0.368435	0	0	0	0.110833	0.308719	0.105128	0	0	0	0	0	0.105915	0.104533	0	0.096697	0	0	0
AC011530.1	0	0	0	0	0	0	0	0	0	0	0	0	0	0	0	0	0	0	0	0
AC011604.2	0	0	0	0	0	0	0	0	0	0	0	0	0	0	0	0	0	0	0	0
AC012184.2	0.0938802	0	0	0	0	0	0.0735899	0	0	0.0864665	0	0	0	0	0	0	0.0691494	0.0894819	0	0
AC012213.5	0.337434	0.947003	0.955842	0.689686	0.360724	0.356098	1.19027	1.8915	1.13267	1.70933	0.862721	1.21596	2.42151	1.4973	0.940397	0.895724	0.994175	1.68853	0.789506	0.703038
AC012254.2	0	0	0	0	0	0	0	0	0	0	0	0	0	0	0	0	0	0	0	0
AC012309.1	0	0	0	0.133387	0	0	0.115101	0.117586	0	0	0	0	0.240855	0	0	0	0	0	0	0
AC012476.1	0	0	0	0	0	0	0	0	0	0	0	0	0	0	0	0	0	0	0	0
AC012531.2	0	0	0	0	0	0	0	0	0	0	0	0	0	0	0	0	0	0	0	0
AC012651.1	0.104012	0.0486513	0	0.0472426	0	0.0439061	0.163064	0.124938	0.246451	0.0478991	0	0	0	0.0419578	0.0828206	0.046017	0.19153	0.0495695	0.0486721	0.0963143
AC013394.1	15.237	17.0857	14.8716	16.4978	23.6048	22.8257	34.9869	31.5518	35.2118	36.998	48.5317	50.416	24.9509	26.2416	22.7128	24.9218	26.5651	20.7333	23.5269	25.6533
AC013470.2	0.259961	0.182394	0.306827	0.413262	0.111161	0.219472	0.356607	0.468393	0.307982	0.658437	0	0.22042	0.533012	0.576765	0.258745	0.460047	0.382958	0.495562	0.425767	0.300902
AC013489.1	0.0742262	0.416629	0.0700864	0.0674275	0.190438	0	0	0	0.0586251	0.0683646	0	0.0629362	0.0608761	0	0.0591033	0	0	0	0	0
AC013717.1	0	0	0	0	0	0	0	0	0	0	0	0	0	0	0	0	0	0	0	0
AC015688.4	0	0	0	0	0	0	0	0	0	0	0	0	0	0	0	0	0	0	0	0
AC015802.6	67.2247	60.7586	52.8894	68.9495	57.2713	54.3247	68.4199	68.9682	49.7704	47.4755	46.309	47.2387	71.0224	72.8114	93.1358	99.1258	111.181	48.4351	49.287	49.7599
AC015813.2	3.95864	4.60409	8.99106	12.246	10.98	10.4779	22.7278	23.3898	7.85875	7.19352	18.4186	20.1391	19.7432	23.4786	28.4542	30.8622	36.3295	8.2602	7.40974	6.34062
AC017083.3	0.737241	0.788211	1.39224	1.14808	0	0.266749	0.330229	0.337358	0.665468	0	0.359031	0.803705	0.518266	0.339883	0.670897	1.0251	0.930908	0.200772	0.394274	0.195051
AC018362.3	0.476399	0.178267	0.0899657	0.519316	0.325939	0.24132	0.522809	0.457796	0	0	0.162402	1.13102	0.234429	0.153741	0.379337	0.505844	0.280721	0.272448	0.356687	0.0882283
AC018512.1	0	0	0	0	0	0	0	0	0	0	0	0	0	0	0	0	0	0	0	0
AC018523.2	0.198909	0	0	0	0	0	0	0	0	0	0	0	0	0	0	0	0	0	0	0
AC018554.3	0	0	0	0.645096	0.202441	0.199845	0.742211	0.758234	0	0	0	0.200709	0.194139	0.572932	0.188485	0	0	0	0.221539	0
AC018709.1	0.346955	0	0	0	0	0	0.271967	0	0.548061	0	0	0.588363	0	0.839755	0	0	0.511113	0	0	0
AC018755.2	0	0	0	0	0	0	0	0	0	0	0	0	0	0	0	0	0	0	0	0
AC019117.2	0	0	0	0	0	0.0582008	0	0	0	0	0	0	0	0	0	0	0	0	0.0645186	0
AC020636.2	0	0	0	0	0	0	0	0	0.144335	0	0	0	0	0.147436	0	0	0.134605	0	0	0
AC020907.6	0.136366	0	0.643803	0.495503	0	0.80589	1.17583	0.764407	0.107704	0.125597	1.62703	0.809371	0.447359	1.65028	2.17166	2.41324	1.90842	0.909841	0.510497	1.64156
AC020909.1	0	0	0	0	0	0	0	0	0	0	0	0	0	0	0	0	0	0	0	0
AC020915.1	0.344738	0.645002	0.325511	0.313162	0.589652	0.291045	0.135115	0.230053	0.4538	0.476272	0.734497	1.07178	0.37698	0.46355	0.0915004	0.406717	0.169283	0.328587	0.268866	0
AC020915.5	0	0	0	0	0	0	0	0	0	0	0	0	0	0	0	0	0	0	0	0
AC020922.1	0	0	0	0	0	0	0	0	0	0	0	0	0	0	0	0.0702744	0	0.0756997	0	0
AC021072.1	0	0	0	0.264219	0	0	0	0.232919	0	0.267891	0	0	0	0	0	0	0	0.554466	0	0
AC021097.2	0	0	0	0	0	0	0	0	0	0	0	0	0	0	0	0	0	0	0	0
AC021097.3	0	0	0	0.953014	0.448606	0	0	0	0	0.483129	0	0	0	0	0	0.92829	0.38637	0	0	0
AC021660.3	0	0	0	0	0	0	0	0	0	0	0	0.34785	0	0	0	0	0	0	0	0
AC022167.5	0	0.139645	0	0.135601	0	0	0	0	0	0	0	0	0	0	0	0	0	0	0	0.138226
AC022335.1	0	0	0	0	0	0	0	0	0	0	0	0	0	0	0	0	0	0	0	0
AC022384.1	0	0	0	0	0	0	0	0	0	0	0	0	0	0	0	0	0	0	0	0
AC022400.6	0	0.117155	0.0788321	0.0758415	0.107101	0.14097	0.458109	0.167142	0.131881	0.307582	0.284608	0.283159	0.136945	0.235751	0.232675	0.184685	0.184485	0.159154	0.156273	0.0386549
AC022414.1	0.643454	0.936363	0.877596	0.909249	0.733723	1.56935	0.672512	0.801536	0.959953	1.64622	1.34047	0.727443	0.762269	0.403768	0.626213	0.948922	0.52661	1.4992	0.936763	1.12546
AC022506.1	0	0	0	0	0	0	0	0	0	0	0	0	0	0	0	0	0	0	0	0
AC022826.2	0	0	0.295519	0	0	0	0	0	0	0	0	0	0	0	0	0	0	0	0	0
AC023055.1	0.191688	0	0.0904982	0	0.0819672	0	0.225387	0.076751	0	0	0	0.162531	0	0.154651	0.0763165	0	0.141191	0	0.179399	0
AC023509.3	0.180571	0.929078	0	0.164032	0.386068	0.457341	0.0707721	0.3615	0.499163	0.249467	0.0769447	0	0.222141	0.145682	0.718907	0.0798882	0.266007	0.172111	0.253493	0
AC024592.3	0	0	0	0	0	0	0	0	0	0	0	0.093902	0	0	0	0	0	0	0	0
AC025165.3	0.357685	0	0	0	0	0	0	0	0	0.329439	0	0.90984	0.293353	0	0	0	0.52692	0	0	0.662427
AC025263.2	0	0	0	0	0	0	0	0	0	0	0	0	0	0	0	0	0	0	0	0
AC025283.2	0	0.0782106	0	0	0	0	0	0	0	0	0	0	0.0685669	0	0	0	0	0	0	0
AC025283.3	0	0	0.180569	0	0	0	0	0.153139	0	0	0	0	0	0	0	0	0	0	0	0
AC025287.4	0	0	0	0	0	0.661424	0.15353	0	0	0	0	0	0	0.316037	0.155956	0.173306	0	0	0	0
AC026316.5	0.157196	0	0	0	0	0	0	0	0	0	0	0	0	0	0	0	0.115786	0	0	0
AC026398.1	0	0	0	0	0	0	0	0	0	0	0	0	0	0	0	0	0	0	0	0
AC026464.1	0	0	0	0	0	0	0	0	0	0	0	0	0	0	0	0	0	0	0	0
AC026464.3	0	0	0	0	0	0	0	0	0	0	0	0	0	0	0	0	0	0	0	0
AC026464.4	0	0	0	0.171825	0	0	0	0	0	0	0	0	0	0	0	0	0	0	0	0
AC026464.6	0	0	0	0	0	0	0	0	0	0	0	0	0	0	0	0	0	0	0	0
AC026786.1	0	0	0	0	0	0	0	0	0	0	0	0	0	0	0	0	0	0	0	0
AC026954.2	0	0	0	0	0	0.0797516	0	0	0.149219	0	0	0	0	0	0	0	0	0	0	0
AC027644.4	0	0	0	0	0	0	0	0	0	0	0	0	0	0	0	0	0	0	0	0
AC027796.3	0	0	0.048248	0	0	0	0	0	0	0	0.0435475	0.0433257	0	0.0412251	0	0	0	0	0	0
AC034102.2	0	0	0	0	0	0	0	0	0	0	0	0	0	0	0	0	0	0	0	0
AC036214.3	0	0	0	0	0	0	0	0	0	0	0	0	0	0	0	0	0	0	0	0
AC037459.1	0	0	0.382842	0	0.173376	0	0	0.162343	0.160118	0.186719	0	0	0.166266	0	0	0.538145	0.44797	0.77292	0	0
AC040162.1	1.49523	1.51868	0.403382	0.54331	0.949925	1.11808	0.803702	0.478948	0.809799	0.865639	0.473308	0.398452	0.595633	0.516999	0.714355	0.567016	0.503471	0.285036	0.279876	0.197796
AC046185.1	0	0	0	0	0	0	0	0	0	0	0	0	0	0	0	0	0	0	0	0
AC048338.1	0	0	0	0	0	0	0	0	0	0	0	0	0	0	0	0	0	0	0	0
AC055811.2	0	0	0	0	0	0	0.337348	0.229754	0.226605	0.132126	0.733542	0.121634	0.235306	0.347211	0	0.253868	0	0	0.134258	0
AC058822.1	0	0	0	0	0	0	0	0	0	0	0	0	0	0	0	0	0	0	0	0
AC067752.1	0	0	0	0	0	0	0	0.0490509	0	0	0	0	0	0	0	0	0	0	0	0
AC067968.1	0	0	0	0	0	0	0	0	0	0	0	0	0	0	0	0	0	0	0	0
AC068234.1	0	0	0	0	0	0	0	0	0	0	0	0	0	0	0	0	0	0	0	0
AC068533.4	0	0	0.497446	0	0.225276	0	0	0	0	0	0.224491	0	0	0.212519	0	0	0	0.75322	0	0
AC068547.1	0	0	0	0	0	0	0	0	0	0	0	0	0	0	0	0	0	0	0	0
AC068580.4	0	0	0.047706	0.0458962	0	0	0.0396041	0.202296	0.0399046	0.046534	0.0430583	0.128517	0.0828736	0.122286	0	0.089411	0.0744287	0.0481568	0.047285	0
AC068631.2	22.784	16.3259	25.1751	21.5779	21.1436	20.4632	19.7597	24.8446	22.2068	26.3426	24.7882	26.3061	16.6983	16.0352	23.546	27.4522	29.6364	19.4063	23.5919	21.0978
AC068775.1	0	0	0	0	0	0	0	0	0	0	0	0	0	0	0	0	0	0	0	0
AC068790.8	0	0.450797	0.455005	0.437744	0.412113	0	0	0.771774	0	0	1.23203	0.408586	0.395212	0	0.383702	0	0	0	0	0
AC068831.7	2.71817	2.19319	2.91947	2.59266	2.15027	2.23744	2.31712	2.2039	2.25419	2.62869	4.14078	5.38729	2.06209	2.16557	1.7856	1.98424	1.72683	1.36018	2.32132	1.91921
AC068896.1	0.141945	0.132789	0.402085	0.580247	0.0606969	0.179756	0.111267	0.341006	0.280276	0.326839	0.120971	0.24071	0.232831	0.229039	0.22605	0.251197	0.313658	0.202942	0.265691	0.26288
AC068946.1	0	0.0977212	0.0493167	0	0.0446677	0	0	0.0836503	0.0825037	0	0	0	0	0.0421382	0.166354	0	0	0	0	0.0483643
AC068946.2	0	0	0.0437221	0.0420635	0.118802	0	0.0362969	0.111241	0	0.042648	0.0394626	0.0785232	0.075953	0.112074	0.0737411	0.0409722	0.0682133	0.0441353	0.0866726	0
AC068987.5	0	0	0	0	0	0.207742	0	0	0.388695	0.45327	0.209707	0.208639	0	0	0	0	0	0	0	0
AC069257.3	0	0	0	0	0	0	0	0	0	0.631889	0	0	0	0	0	0	0	0	0	0
AC069368.1	0	0	0.179579	0	0	0	0	0	0	0	0	0	0	0	0	0.168284	0	0	0	0
AC069444.2	0	0	0	0	0	0	0	0	0	0	0	0	0	0	0	0	0	0	0	0
AC069503.2	0.132642	0	0	0	0	0	0.207949	0	0.104763	0	0.113043	0	0.108786	0.107014	0.316853	0	0.0977004	0	0.124139	0.122826
AC073082.1	0	0	0	0	0	0	0	0	0	0	0	0	0.0947155	0	0	0	0	0	0	0
AC073111.3	0	0	0	0	0	0	0	0	0	0	0	0	0	0	0	0	0	0	0	0
AC073111.5	16.1426	17.1463	18.5236	16.1406	20.5644	24.7961	19.2881	16.8319	18.1064	19.5141	15.1904	13.6398	29.2367	30.0268	23.5205	28.4681	24.4409	22.1713	23.7633	18.8406
AC073283.3	0	0	0	0	0	0	0	0	0	0	0	0	0	0	0	0	0	0	0	0
AC073508.2	1.44109	1.55877	1.82846	2.04546	2.2338	1.97703	1.48263	1.15401	1.49388	1.28581	2.64819	2.13831	1.32964	1.27165	1.2192	1.35483	1.36	1.97451	1.72803	1.29273
AC073610.2	0	0	0	0	0	0	0	0	0	0	0	0	0	0	0	0	0	0	0	0
AC073610.3	0.517291	1.45177	0.97688	2.34955	0.442396	0.436723	1.21647	0.621364	0.612847	1.1911	1.32256	1.53513	0.212126	1.04336	0.411898	1.1443	0.571532	3.20486	2.42065	2.39504
AC073612.1	0	0	0	0	0	0	0	0	0	0	0	0	0	0	0	0	0	0	0	0
AC073896.1	0	0	0	0	0	0.194721	0	0	0	0	0	0	0	0	0	0	0	0	0.215858	0
AC074143.1	0	0	0	0	0	0	0	0	0	0	0	0	0	0	0	0	0	0	0	0
AC078927.1	0	0	0	0	0	0	0	0	0	0	0	0	0	0	0	0	0	0	0	0
AC079447.1	0.365582	0.228	0.920512	0.442795	0.312651	0.514404	0.859705	0.97585	0.288742	0.561186	0.51927	0.723276	0.29983	0.983155	0.776261	0.646962	0.718071	0.116151	0.228097	0.225684
AC079594.2	0	0	0	0	0	0	0	0	0	0	0	0	0.0592818	0	0	0	0	0	0	0
AC083800.1	0	0	0	0	0	0	0	0	0	0	0	0	0	0	0	0	0	0	0	0
AC084121.11	0	0	0	0	0	0	0	0	0	0	0	0	0	0	0	0	0	0	0	0
AC084121.12	0	0	0	0	0	0	0	0	0	0	0	0	0	0	0	0	0	0	0	0
AC084121.13	0	0.162869	0	0	0	0	0	0	0	0	0	0	0	0	0	0	0	0	0	0
AC084121.5	0	0	0	0	0	0	0	0	0	0	0	0	0	0	0	0	0	0	0	0
AC084121.6	0	0	0	0	0	0	0	0	0	0	0	0	0	0	0	0	0	0	0	0
AC084121.7	0	0	0	0	0	0	0	0	0	0	0	0	0	0	0	0	0	0	0	0
AC084121.8	0	0	0	0	0	0	0	0	0	0	0	0	0	0	0	0	0	0	0	0
AC084121.9	0	0	0	0	0	0	0	0	0	0	0	0	0	0	0	0	0	0	0	0
AC084337.2	0	0	0	0	0.23496	0	0	0.440016	0.216992	0	0	0.232949	0	0	0	0.243099	0	0	0.257125	0.254405
AC087289.3	0	0	0.0453028	0.0435841	0	0	0.037609	0	0.151577	0.0441898	0.204446	0.203405	0	0	0.0382035	0	0.0353397	0	0	0.0444279
AC087498.1	0	0	0	0	0	0	0.201457	0	0	0	0	0	0	0	0	0.68222	0	0	0	0
AC087632.1	0	0.0691213	0.0697665	0.13424	0	0	0	0.0591685	0.175073	0	0.125939	0	0.0605983	0	0.0588336	0	0	0.422555	0	0
AC087721.2	68.2421	60.9382	51.744	57.1908	62.6848	58.7772	43.4067	38.1798	39.4713	53.6472	43.1782	40.523	42.306	41.1535	40.4336	34.1562	29.8713	56.5036	52.5777	52.6596
AC090004.1	1.27347	2.21245	0.687109	0.991563	0.933505	0.767945	0.855627	0.582733	1.14949	0.502672	2.17059	1.07977	0.298407	1.32096	0.724292	0.804866	0.134	0.693602	0.510784	1.17922
AC090227.1	0	0	0	0	0	0	0	0	0	0	0	0	0	0	0	0	0	0	0	0
AC090360.1	0.995872	1.10631	0.528935	0.904655	0.319382	0.315286	0.585475	0.498429	0.688236	0.859901	0.848718	0.897171	0.561521	0.200864	1.09034	1.37685	0.504301	1.12719	1.10679	1.21035
AC090517.4	3.12665	3.50995	2.63433	1.96634	3.12647	2.88333	1.54594	1.88748	2.39349	2.74682	2.91061	3.01814	1.22297	1.04782	1.76188	1.61738	1.7361	2.10904	1.98082	2.27166
AC090527.2	0	0	0	0	0	0	0	0	0	0	0	0	0	0	0	0	0	0	0	0
AC091057.6	5.28664	6.82496	6.18981	5.76289	4.70207	4.19545	5.55301	8.12832	6.34672	6.13513	11.534	13.1786	4.94281	5.37414	5.55659	4.86494	3.0373	7.15532	6.03624	6.46191
AC091167.2	0	0	0	0	0	0	0	0	0	0	0	0	0	0	0	0	0	0	0.0592233	0
AC091167.6	0.468858	0.877227	3.54166	1.70365	2.00487	3.16666	1.47009	3.00366	0	2.15916	2.39746	2.7828	1.53812	3.78268	1.49333	0.414863	0.690693	0.893782	1.7552	2.17079
AC091167.7	0	0.0566023	0.114261	0	0	0	0	0	0	0.0557272	0	0.0513022	0	0.0488148	0	0	0	0.0576706	0	0
AC091551.1	0	0	0.175726	0	0	0.15712	0	0	0	0.342818	0	0.157799	0	0	0	0	0	0.177387	0.174175	0
AC091959.3	0	0	0	0	0	0	0	0	0	0	0	0	0	0	0	0	0	0	0	0
AC092017.3	0	0	0	0	0	0	0	0	0.357875	0	0	0	0	0	0	0.400931	0	0	0	0
AC092042.3	1.1747	1.78575	1.24783	0.933712	0.376732	0.991735	0.920808	1.41103	1.04377	1.48765	1.50168	0.747015	1.80641	0.473864	2.10456	1.81898	1.29787	1.25962	0.687119	0.13597
AC092073.1	0	0	0	0	0	0	0	0	0	0	0	0	0	0	0	0	0	0	0	0
AC092111.3	0	0	0	0	0	0	0	0	0	0	0	0	0	0	0	0	0	0	0	0
AC092143.1	0	0	0	0	0	0	0	0	0	0	0	0	0	0	0	0	0	0	0	0
AC092329.3	9.56676	9.30764	5.41991	6.25716	12.9815	12.492	6.89917	7.04811	11.4851	9.16372	7.50089	7.35454	6.06766	5.96884	4.469	3.04742	4.32191	11.4286	9.31161	8.74063
AC092442.1	0	0	0	0	0	0	0	0	0	0	0	0	0	0	0	0	0	0	0	0
AC092587.1	0.363032	0	0	0.32978	0.310471	0	1.13828	0.290713	0.286728	0	0.309389	0.615627	0	0	0	0	0.267398	0.692047	0.679518	0
AC092647.5	0.140224	0.131179	0.132403	0.12738	0	0.118384	0.219835	0.11229	0.221503	0.387452	0.358512	0.832269	0.230008	1.01818	0.334964	0.248152	0.20657	1.06924	0.131235	0.129846
AC092718.3	0.458675	0.715146	0.577457	0.55555	0.588399	0.645393	0.779006	0.795823	0.96605	1.76022	2.2151	2.20382	0.501572	0.123351	0.304353	0.541137	0.337846	1.74874	1.21627	1.13261
AC092718.8	0.335917	0.549935	0.0792955	0.305149	0.287282	0.779894	1.18492	0.73975	0.663282	0.773475	0.787273	1.06809	0.688751	0.474274	0.267477	0.520157	0.37114	0.0800448	1.10034	0.388821
AC092835.1	3.26776	3.94448	3.48363	1.62786	5.04838	5.33962	4.70985	4.05181	5.32837	7.96115	4.94096	6.97149	2.85294	3.14665	1.59476	0.932722	0.621144	8.5402	7.10309	6.63749
AC093155.3	0.4826	0.564336	0.341762	0.876792	0.61909	0.305576	0.567443	0.483077	0.476456	0.555611	1.02822	0.409194	1.28635	1.2654	0.576411	0.427023	0.444335	1.14997	0.564577	0.558604
AC093227.2	0	0	0	0	0	0	0	0	0	0	0.26367	0	0	0	0	0	0	0	0	0
AC093323.1	22.3366	19.8226	15.4836	18.8808	18.0061	19.3134	21.3176	21.7778	24.997	24.364	27.7202	26.6635	18.2639	18.2386	21.7082	21.6153	21.7709	24.1202	22.2941	20.1211
AC093423.3	0	0	0	0	0	0	0	0	0	0	0	0	0	0	0	0	0	0	0	0
AC093512.2	0.288356	0.269756	1.36137	0.654861	1.04808	1.21722	1.41271	1.15457	1.5373	1.46072	1.59736	2.13934	1.30071	1.22137	0.861024	1.27574	0.690283	1.30552	1.68669	1.33508
AC093525.1	0	0	0	0	0	0	0	0	0	0	0	0	0	0	0	0	0	0	0	0
AC093525.2	0	0	0	0	0	0.105474	0	0	0	0	0	0	0	0	0.0994784	0	0	0	0	0
AC093668.1	0	0	0	0	0	0	0	0	0	0	0	0	0	0	0	0	0	0	0	0
AC093668.2	0	0	0	0	0	0	0	0	0	0	0.115988	0	0	0	0	0	0	0	0	0
AC093668.3	0	0.226071	0	0	0.206671	0	0.56829	0.193519	0	0.222576	0.205951	0.409805	0.198196	0	0.577272	0.42766	0.177999	0	0	0
AC093827.5	1.45896	1.09188	1.28575	1.23697	1.83	1.14961	2.36351	2.72609	1.53641	1.97083	1.07759	1.31952	3.58967	2.43261	1.54895	2.23764	0.859701	2.96663	1.36543	1.62118
AC093899.2	0	0	0	0	0	0	0	0	0	0	0	0	0	0	0	0	0	0	0	0
AC096582.3	0	0	0	0	0	0	0	0	0	0	0	0	0	0	0	0	0	0	0	0
AC096887.1	0.275987	0.903643	0.521188	0.250708	1.18014	0.349502	0.973519	0.884032	0.653936	2.28773	1.76404	2.10607	0.679046	0.890649	0.988906	0.244204	1.11806	0.789169	0.90403	1.40559
AC097104.1	0	0	0	0	0	0	0	0	0	0	0	0	0	0	0	0	0	0	0	0
AC097625.1	0.596239	0.867655	0.625539	0.481446	0.453257	0.447444	0.415444	0.424412	0.680217	0.488137	0.733976	0.898754	0.706336	0.80173	0.791268	0.703434	0.731954	1.19976	0.744023	0.674804
AC097634.4	0	0	0	0	0	0	0	0	0.0577775	0	0	0	0	0	0	0	0	0	0	0
AC097636.1	0	0.122086	0	0	0.0558046	0.055089	0.204596	0.31352	0.103074	0.240396	0.222441	0.221308	0.0535161	0.157933	0	0	0.0480627	0	0.061069	0
AC097637.1	0	0	0	0	0	0	0	0	0	0	0	0	0	0	0	0	0	0	0	0
AC098484.3	0	0	0	0	0	0	0	0	0	0	0	0	0	0	0	0	0	0	0	0
AC098582.1	0	0	0.394025	0.379077	0.356881	0	1.30843	1.00251	0.659179	0	0.711275	0	0	0	0.332278	0	0	0.397749	0.781096	0.386416
AC098588.1	0	0	0	0	0	0	0	0	0	0	0	0	0	0	0	0	0	0	0.120264	0
AC098650.1	0.137408	0	0	0	0.0587567	0.0580032	0	0	0	0	0	0.0582538	0	0	0	0	0	0	0	0
AC098850.3	0.57944	0.980876	0.885818	1.52897	0.589936	0.628961	3.89319	3.27017	0.370479	0.508268	1.50498	1.52071	2.5119	2.07029	1.62583	1.46489	1.1991	0.631192	0.439	0.281054
AC099489.1	0.181742	0.132237	1.8686	1.48586	1.22616	1.5855	0.585678	0.711518	0.20734	0.223187	0.413033	0.308197	0.645904	0.830887	0.273348	0.160813	0.237984	0.38495	0.113394	0.0934954
AC099811.2	0	0	0	0	0	0	0	0	0	0	0	0	0	0	0	0	0	0	0	0
AC099850.2	0	0	0	0	0	0	0	0	0	0	0	0	0	0	0	0	0	0	0	0
AC100868.1	15.2988	15.1593	0.0950363	0.457155	0.688619	0.509842	1.81462	1.69259	1.19242	2.03943	2.14444	2.21886	2.06368	1.78646	6.0909	4.9873	3.48438	14.9658	12.4341	12.9549
AC104109.3	0	0	0.474788	0	0	1.27355	0	0	0	0	0	0	0	0	0.400385	0	0	0	0	0
AC104151.1	0	0	0	1.36609	0	0.634803	0	0	0	0	0	0	0	0	0	0	0	0	0	0
AC104304.1	10.0152	17.9575	0.78805	3.79077	15.7028	11.9784	1.96265	2.67336	1.97754	3.07476	2.8451	2.12296	2.05347	0.673343	2.65823	2.21546	1.22948	4.77298	5.46767	7.72831
AC104389.4	0	0.0431532	0.0871121	0.0838073	0.0789002	0.0778884	0.0723179	0.184698	0	0.042486	0.0786253	0.117337	0.0756645	0.0372161	0.146922	0.0408166	0.0339771	0.0439676	0.0431717	0
AC104389.5	0	0	0	0	0	0	0	0	0	0	0	0	0	0	0	0	0	0	0	0
AC104452.1	0	0	0	0	0.0305134	0.0301221	0.111871	0.0857148	0.08454	0	0.0608142	0.121009	0.0877861	0.0575709	0.0568197	0.0315703	0	0	0.0667839	0.0660773
AC104472.3	0	0	0	0	0	0	0	0	0	0	0	0	0	0	0.103249	0	0	0	0	0
AC104532.1	0	0	0	0	0	0	0	0	0.330726	0	0	0	0	0	0.333424	0	0	0	0	0
AC104581.2	0	0	0	0	0	0	0	0	0	0	0	0	0	0	0	0	0	0	0	0
AC104662.2	2.44968	2.12797	2.14783	3.8148	2.69358	1.47724	0.960115	1.68144	2.48759	1.45043	3.72805	2.22544	2.00909	1.69403	3.0652	1.39344	3.22207	2.00135	1.96512	2.43041
AC105052.1	0	0	0	0	0	0	0	0.0544934	0	0	0	0.0576988	0	0	0	0	0	0	0	0
AC105052.3	0	0	0	0	0	0	0	0	0	0	0.129525	0	0	0	0	0.13448	0	0	0	0
AC106774.4	0	0	0	0	0	0	0	0	0	0	0	0	0	0	0	0	0	0	0	0
AC106886.5	0.0830887	0.077729	0.0588409	0.0566087	0.159882	0.105221	0.24424	0.216244	0.262499	0.32524	0.177028	0.176127	0.22147	0.217863	0.11578	0.16542	0.0306003	0.19799	0.155524	0.0769394
AC107871.1	0.667587	1.09292	1.6074	0.90966	0.884943	1.07086	1.62223	1.30977	1.39727	1.26048	1.96285	1.33021	1.25929	1.02334	1.67445	0.856525	1.00804	1.68622	1.21834	1.51454
AC107959.5	0.418018	0	0.394703	0.759459	0.714991	2.11747	1.63836	3.01271	1.98094	2.31004	3.91875	3.54436	3.42834	3.37251	1.3314	1.10963	0.615798	2.3906	1.9561	2.70957
AC108488.2	6.34572	4.85705	2.17884	5.76449	6.90705	6.33144	3.61762	2.77179	3.18943	3.71929	1.96657	2.44569	4.25815	1.86169	3.21544	2.55225	4.24916	2.74928	0.539902	6.41028
AC108941.2	0	0	0	0	0	0	0	0	0	0	0	0	0	0	0	0	0	0	0	0
AC109583.3	1.31994	1.30743	1.46626	1.69276	1.59364	1.31101	2.06932	1.49223	1.10383	2.00233	1.72043	1.58	1.46461	1.8166	0.432769	0.893123	0.857846	1.77614	1.59865	1.50984
AC110275.1	0	0	0	0	0	0	0	0	0	0	0	0	0	0	0	0	0	0	0	0
AC112128.1	0.0710453	0	0.0670828	0.0968069	0.0303795	0.02999	0.0278451	0.0284462	0	0.0327174	0.0605474	0	0	0.0859775	0.113141	0.0628636	0.0523298	0.0338584	0.0332454	0
AC112229.3	0	0.141912	0.286474	0.0689016	0.0648672	0.128071	0	0.0607392	0.17972	0	0.129282	0	0.186621	0.0611939	0.120791	0.134228	0.111736	0.144591	0.354933	0.140471
AC112504.2	0	0	0	0	0	0	0	0	0	0	0	0.27239	0	0	0	0	0	0	0	0
AC113348.1	0	0	0	0	0	0	0	0	0	0	0	0	0	0	0	0	0	0	0	0
AC113348.2	0.146926	0.137448	0	0	0	0	0.115171	0.235314	0.348133	0.135323	0.250431	0	0	0	0.116991	0.260011	0.108221	0	0	0.136052
AC113554.1	0	0	0	0	0	0	0	0	0	0	0	0	0	0	0	0	0	0	0	0
AC114490.2	0	0	0	0	0	0	0	0.062758	0	0	0	0.0664495	0	0	0	0	0	0	0	0
AC114490.3	0.383921	0.430987	0.580013	1.32527	0.525336	0.777899	1.14359	1.22976	1.03097	0.919366	1.63596	1.237	0.94461	0.929226	0.48912	0.951182	0.452455	0.585494	0.646756	0.284406
AC115220.1	0	0	0	0	0	0	0	0	0	0	0	0	0	0	0	0	0	0	0	0
AC116366.3	0.0271028	0	0.281503	0.123102	0.162251	0.0228815	0.0637352	0.108519	0.107031	0.09985	0.207882	0.229804	0.133369	0.0437323	0.0647426	0.0479632	0.0798524	0.180831	0.0253653	0.125485
AC117378.1	0	0.386398	0.390004	0	0.706479	0.34871	0.32377	0	0.326227	1.14127	1.76004	0	0	0.666472	0	0.73095	0	0	0.386563	0.764945
AC117457.1	0	0	0	0	0	0	0.273727	0	0	0	0	0	0	0	0	0	0	0	0	0
AC118470.1	0	0	0	0	0	0	0	0	0	0	0	0	0	0	0	0	0	0	0	0
AC118549.1	24.8854	24.5664	25.5849	26.8676	31.7276	30.5013	26.2064	26.9881	28.4921	29.8732	33.2484	34.2678	25.7386	25.4064	24.2377	22.0434	20.2561	34.4613	31.9702	33.9538
AC118553.2	0.0842561	0.157642	0.0397784	0.0765387	0.0720572	0.213399	0.0330229	0	0.0665468	0.116404	0.215418	0.107161	0.103653	0.135953	0.134179	0.223659	0	0	0.0394274	0
AC119396.1	0	0	0	0	0	0	0	0.873818	0	0.430723	0.132851	0	0.127848	0.251531	0.248249	0	0.34446	0.297163	0	0
AC119674.2	0.182952	0.6846	0.172748	0.0830971	0.234695	0.154457	0	0	0	0.168504	0	0.155124	0.0750233	0.147603	0.364192	0.161883	0.336892	0.17438	0.0856116	0.0847058
AC119676.1	0	0	0	0	0	0	0	0	0	0	0	0	0	0	0	0	0	0	0	0
AC120057.2	0	0	0	0	0	0	0	0	0	0	0	0	0	0	0	0	0	0	0	0
AC120114.4	0	0.408636	0	0	0	0	0.342405	0	0	0.804636	1.1168	0.370373	1.07475	0.352415	0	0.386509	0	0	0	0
AC124312.1	82.9418	90.1662	42.5473	48.8423	57.7393	72.0869	30.2927	25.1977	50.3078	50.2245	23.9525	26.2913	32.822	33.5198	40.6232	37.8439	40.1657	33.9227	40.0275	35.6436
AC126283.2	0	0	0	0	0	0	0	0	0	0	0	0	0	0	0	0	0	0	0	0
AC126755.2	9.61854	8.32323	7.5684	8.15504	8.50013	7.17306	11.4352	20.2831	15.7635	15.5032	19.2636	18.6898	8.80892	10.0881	9.82886	10.4258	13.3429	11.6127	17.0287	12.3951
AC127029.3	0	0	0	0	0	0	0	0	0	0	0	0	0	0	0	0	0	0	0	0
AC129492.3	0	0	0	0	0	0	0	0	0	0	0	0	0	0	0	0	0	0	0	0
AC131097.2	3.24305	1.01128	1.02072	1.63667	1.849	2.12951	0.847375	1.15423	0.284601	0.663765	0.614187	0.30553	1.77318	0	0	0.637683	0.265415	0	0.337239	0.667341
AC131160.1	0	0.0742975	0	0	0	0.134102	0	0	0	0	0	0.0673405	0	0	0	0	0	0	0	0
AC134669.1	0	0	0	0	0	0	0	0	0	0	0	0	0	0	0	0	0	0	0	0
AC134684.11	0	0	0	0	0	0	0	0	0	0	0	0	0	0	0	0	0	0	0	0
AC134684.8	0	0	0	0.158153	0.148892	0	0	0	0	0	0	0	0.142786	0	0	0	0	0	0	0
AC134684.9	0.348198	0.162869	0	0	0	0.293966	0	0	0	0	0	0	0	0	0.138628	0	0	0	0	0
AC134980.3	0	0	0	0	0	0	0	0	0	0	0	0	0	0	0	0	0	0	0	0
AC135050.2	0	0	0	0	0	0.226482	0	0.0716079	0	0	0	0	0	0	0	0	0	0	0	0
AC135068.1	0	0	0	0	0	0	0	0	0	0	0	0	0	0	0	0	0	0	0	0
AC135068.3	0	0	0	0	0	0	0	0	0	0	0	0	0	0	0	0	0	0	0	0
AC135178.2	0	0	0	0	0	0	0	0	0	0	0	0	0	0	0	0	0	0	0	0
AC136428.1	0	0	0	0	0	0	0	0	0	0	0	0	0	0	0	0	0	0	0	0
AC137834.1	0	0	0	0	0	0	0	0	0	0	0	0	0.0945357	0	0	0	0	0	0	0
AC138647.1	0	0	0	0	0	0	0	0	0	0	0	0	0	0	0	0	0	0	0	0
AC138696.1	0	0	0	0	0	0	0	0	0.0662137	0	0	0	0	0	0	0	0	0	0.0784601	0
AC138811.2	0	0	0	0	0	0	0	0	0	0	0.270918	0	0	0	0.253123	0	0	0	0	0
AC138894.1	0	0	0	0	0	0.0489125	0.0454144	0.0463948	0	0	0.197501	0.0491238	0.0950318	0.0467421	0	0.102528	0	0	0.0542221	0
AC139491.7	0	0.157269	0	0	0.095849	0	0	0	0	0	0.143273	0	0	0	0	0.0495845	0	0.0534125	0	0
AC139530.2	0	0	0	0	0	0	0	0	0	0	0	0	0	0	0	0	0	0	0	0
AC140504.1	0	0	0	0	0	0	0	0	0	0	0	0	0	0	0	0	0	0	0	0
AC142391.1	0	0	0	0	0	0	0	0	0	0	0	0	0	0	0	0	0	0	0	0
AC144573.1	0	0	0	0	0	0	0	0	0	0	0	0	0	0	0	0	0	0	0	0
AC187653.1	0	0.209017	0	0	0	0	0	0	0	0	0	0	0	0	0	0	0	0	0	0.206894
AC233723.1	0	0	0	0	0.319055	0.314964	1.75463	1.195	0	0.343608	2.2256	0.316324	0.30597	1.20395	0.59412	0.660213	2.19833	0.711182	1.39661	1.03638
AC233992.2	0	0.142357	0	0	0.390423	0	0.715703	0	0.120189	0.140156	0.259375	0	0	0.122771	0.121169	0.538595	0.336258	0	0.142418	0
AC235565.2	0	0	0	0	0	0	0	0	0	0	0	0	0	0	0	0	0	0	0	0
AC239799.1	0	0	0.0672303	0	0	0	0	0.114035	0.0562361	0	0.0606805	0	0	0	0	0	0	0	0.066637	0
AC243547.3	0	0	0.209427	0.805928	0.379369	0	0.521581	0.355227	0	0.408564	0	0.564184	0.181906	0.357886	0.176608	0	0	0.211406	0.622737	0
AC243756.1	0	0	0	0	0.314704	0	0	0	0	0	0	0	0	0	0	0	0	0	0	0
AC243967.1	0	0	0	0	0	0	0	0	0	0	0	0	0	0	0	0	0	0	0	0
AC244197.3	0.146704	0.205861	0.415565	0.266533	0.250927	0.185782	0.517485	0.646136	1.04282	0.405356	1.50032	1.49268	0.481273	0.82851	0.116814	0.0649046	0.108058	0.419492	0.274598	0.339616
AC244517.10	0	0	0	0	0	0	0	0	0	0	0	0	0	0	0	0	0	0	0	0
AC245033.1	0	0	0	0.0997842	0	0	0	0	0	0	0	0	0	0	0	0	0	0	0	0
AC245748.1	0	0	0	0	0	0	0	0	0	0	0	0	0	0	0	0	0	0	0	0
AC253536.7	0	0.282238	0.284873	0.274066	0	0.509419	0	0	0	0	0.257119	0	0	0.243407	0	0	0	0	0.564718	0
ACAA1	10.9711	10.3593	12.1664	10.7734	10.1134	12.4075	6.61738	6.92446	7.34244	6.13838	6.87413	6.23056	6.58723	6.23178	7.13019	7.65121	7.27541	5.73349	7.83679	6.93101
ACAA2	109.655	105.224	119.68	115.618	109.913	102.965	68.3135	67.0658	53.3257	63.2874	57.132	57.1659	66.7621	69.8471	79.4591	79.8246	81.0857	76.083	67.6698	80.3446
ACACA	84.3728	80.9913	80.2312	78.3408	76.2287	87.5934	44.2427	44.3457	35.5388	44.8822	45.6988	49.1863	39.7669	40.6105	39.2035	36.7417	32.7166	52.2667	54.5706	55.4628
ACACB	2.9469	2.58451	4.06314	3.7569	3.50829	3.97219	6.98246	7.50863	3.67641	4.62645	5.06572	5.09671	5.93235	5.86275	4.55967	3.37794	3.45323	6.24009	5.28092	5.96926
ACAD10	6.39055	5.62217	8.19101	7.85557	5.76764	6.91047	14.0049	14.8299	11.9848	11.1707	12.8856	13.7423	15.5005	13.9975	13.7499	12.2958	12.3386	17.133	14.8886	15.6628
ACAD11	0.128411	0.120128	0.323331	0.427714	0.366064	0.36137	0.13421	0.137107	0.371878	0.512505	0.474225	0.725862	0.491472	0.345334	0.306746	0.151498	0.15764	0.611975	0.400597	0.356723
ACAD8	50.4762	45.51	43.7612	44.0385	60.4527	60.0776	32.1099	32.776	28.5566	31.8353	26.8608	27.4703	35.9003	33.4856	30.3261	28.6073	26.3322	36.979	35.6442	34.7341
ACAD9	31.3197	29.0894	27.082	25.7997	36.6256	34.9238	22.8347	21.0353	27.2637	29.932	25.6873	29.1734	21.2675	20.106	17.5196	18.1773	15.8756	28.6219	27.9987	28.534
ACADL	0.110823	0.051837	0.313925	0.352352	0.426499	0.280686	0.217177	0.44373	0.525178	0.510356	0.283342	0.234916	0.681679	0.581167	0.308853	0.343211	0.326515	0.158446	0.155578	0.307863
ACADM	67.4324	61.99	51.0618	57.7503	62.2724	66.1894	42.0716	44.8503	44.7971	47.2819	40.4615	42.4943	44.3516	43.0967	43.1409	41.4702	38.8597	44.9621	42.0572	43.1168
ACADS	8.71317	7.46471	15.9348	12.3309	8.31447	8.90474	20.6338	18.4351	17.5305	18.4155	19.9321	18.2753	22.8674	26.0468	23.0778	26.2132	23.3745	24.3903	21.8887	23.6954
ACADSB	11.8425	9.66198	10.1188	11.9923	14.6107	13.4727	105.126	105.685	37.6896	46.4901	19.0601	20.6421	103.876	96.9846	62.0196	50.8131	48.8764	57.9927	55.1986	55.6932
ACADVL	67.444	70.2387	96.5841	79.8596	72.8354	77.3383	128.314	123.368	152.511	140.099	223.786	197.673	109.686	114.384	115.952	119.884	122.336	144.033	157.497	152.872
ACAN	0.890524	0.999696	0.651664	0.56627	0.78063	0.977372	0.157062	0.249594	0.42201	0.57414	0.66407	0.792826	0.438214	0.556809	0.726815	0.650076	0.672332	0.870022	1.06263	0.804002
ACAP1	6.67634	5.60274	3.80093	5.2324	5.40184	5.11153	3.07846	3.56424	1.47336	2.17027	2.62178	2.24769	4.16035	3.24767	5.02944	5.53103	4.41137	2.83864	3.1548	3.03051
ACAP2	22.8936	21.5596	16.5934	21.9256	18.9636	19.9906	22.4576	21.3012	26.4165	29.9216	32.0905	31.8162	22.7637	21.1264	19.8438	16.2636	14.3092	29.1362	30.5677	30.6279
ACAP3	7.80244	7.84077	9.91848	7.46346	9.00706	9.82262	10.4168	10.8404	12.6734	11.9856	16.6591	14.7041	9.47432	11.1662	11.3059	12.1733	10.7833	15.741	15.198	13.8117
ACAT1	19.1372	19.1234	23.614	24.259	19.4165	20.9301	32.7296	34.0979	30.4702	31.2459	22.8332	24.3395	37.5615	36.9498	32.6235	31.5191	32.5487	25.2881	25.0338	27.9506
ACAT2	230.439	218.904	360.44	363.086	365.259	332.101	44.7711	46.7782	69.9641	69.4117	54.9831	56.9066	46.7039	48.9971	68.7355	67.684	64.54	60.2013	59.6931	57.2828
ACBD3	63.7376	61.6582	54.3503	59.8728	56.5993	64.2975	53.5801	51.3124	43.6932	49.9518	61.6663	63.4242	59.8451	53.5584	46.7521	43.7246	42.7475	54.5405	50.4403	48.7752
ACBD4	4.24505	3.73054	9.04901	8.93943	4.95059	5.81023	16.4866	14.8338	11.3792	11.374	12.6074	13.3067	15.456	13.9588	8.45039	9.73193	9.4277	11.1576	12.0993	11.3757
ACBD5	28.5597	28.1208	40.0829	46.083	34.7363	36.5425	25.9585	26.6079	29.4029	36.8977	36.462	41.176	34.6332	33.9795	32.2531	30.8263	25.8655	30.0285	31.565	33.3919
ACBD6	25.6706	26.8577	29.7948	29.2519	29.5576	29.0967	24.9882	24.751	30.6934	31.6237	24.9358	26.6181	26.9135	26.9447	28.3695	27.6634	27.9098	27.2105	27.5651	29.0398
ACBD7	10.8626	9.55522	16.074	17.9679	18.7184	18.889	50.4537	46.2199	38.4155	44.9468	47.531	49.2136	30.1838	29.5615	19.4935	13.485	12.4196	43.1146	39.9063	37.3822
ACCS	2.66797	2.41787	2.67661	2.72654	2.88776	3.48422	5.32637	5.10754	4.51073	4.45381	4.65406	6.82182	7.14556	6.08748	3.91685	4.75832	3.68464	3.21844	2.73102	2.66352
ACCSL	0	0	0.122829	0	0	0	0	0	0	0	0	0	0	0	0	0	0	0	0	0.120457
ACD	28.258	26.9992	32.3741	28.6817	27.26	23.8568	27.5849	28.6028	31.4842	34.3549	31.0825	31.4354	26.8837	28.8777	25.6208	29.8712	25.7539	37.1331	38.3651	37.8894
ACE	0.958117	1.22225	0.712778	0.764861	0.471774	0.612795	0.568969	0.511502	0.252245	0.26741	0.0742311	0.270795	0.904853	1.49914	0.76291	0.745018	0.534637	0.581146	0.570625	0.430162
ACE2	0	0	0.0584112	0	0.10581	0.0522265	0	0.0495382	0	0	0.0527206	0	0	0	0	0	0	0	0	0
ACER1	0	0	0	0	0	0	0	0	0	0	0.14324	0	0	0	0	0	0	0	0	0
ACER2	5.53453	5.88816	3.7913	4.23896	4.82603	6.32165	9.44229	9.29853	7.7997	7.69618	7.49127	6.99306	10.5023	11.2943	11.2333	7.39376	4.55617	11.4814	11.172	10.1494
ACER3	10.8459	10.873	8.69263	9.04235	10.1121	11.7555	18.0635	16.7256	14.7467	16.3752	16.3535	17.4899	15.8557	16.317	13.1948	11.8625	12.354	16.535	16.3703	16.4368
ACHE	3.53099	2.82276	4.48582	2.62438	2.69033	2.54743	2.71751	2.879	2.99166	3.31128	5.03364	4.35479	2.63266	3.4703	3.8851	3.69243	4.11403	3.91629	4.38615	3.92361
ACIN1	130.258	131.308	131.602	117.456	164.933	180.508	141.1	143.997	170.449	185.483	134.345	138.453	124.825	117.63	134.457	131.77	115.934	181.838	174.479	158.635
ACKR1	0.409213	0.287113	0	0.650531	0.437457	0.431848	0.64154	0.491542	0.404004	0.471122	0.52312	0.693941	0.419517	0.660296	0.4073	0.724176	0.301414	0.682573	0.478726	0.757857
ACKR2	0	0.0416349	0	0.0808586	0.0380621	0	0.279094	0.213839	0.175757	0.122974	0.379295	0.188682	0.146005	0.143627	0.106314	0.0787609	0	0.254524	0.0416527	0.20606
ACKR3	1.29071	2.21366	0.40624	0.586243	1.37979	2.17936	2.52937	2.58397	7.30586	8.42053	16.9582	18.787	3.35212	3.73142	4.53918	2.85517	3.32744	4.10079	4.32854	5.97592
ACKR4	0.641095	0.29987	0.20178	1.35887	0.182758	0.451037	0.251267	0.513384	0.337565	0.295234	0.364243	0.543582	0.350527	0.431022	0.170159	0.283633	0.550913	0.203686	0.899996	0.494707
ACLY	571.72	552.043	795.222	818.55	763.893	791.199	225.591	229.679	245.981	264.036	262.724	276.898	173.644	179.98	203.024	199.576	173.232	290.15	287.032	280.331
ACMSD	1.83132	1.79477	1.5645	0.792182	2.31197	2.13508	1.16209	0.907839	0.895395	1.20479	1.1148	0.665474	1.64499	0.773921	1.8054	1.15745	0.449632	0.332481	1.46908	0.726767
ACO1	51.5954	46.4929	63.4697	63.0768	63.1225	61.2003	36.6139	36.2201	33.5655	37.8687	31.0951	29.4376	40.4965	37.3731	30.179	26.6242	25.0753	47.5235	42.6317	49.7118
ACO2	69.1162	68.8184	74.0006	62.6763	62.81	70.2752	56.251	52.7006	57.8644	64.9866	57.6228	62.1196	58.7554	58.1379	56.3743	54.456	46.7476	88.964	93.3157	88.5996
ACOD1	0	0	0	0	0	0	0	0	0	0	0	0	0	0	0	0	0	0	0	0
ACOT1	2.12669	1.06107	5.89036	3.60621	2.7888	6.10456	2.22273	1.5895	2.57553	2.87283	3.50406	4.56814	2.44187	1.71579	1.91918	3.76356	2.4019	2.16219	2.38843	3.01959
ACOT11	1.51668	1.20951	1.526	1.28742	1.7649	1.30145	1.03296	0.876067	1.33536	1.41981	1.16543	1.6233	1.4886	1.62483	0.712725	0.704011	0.805808	1.11384	1.07041	0.943965
ACOT12	0.29812	0.0929631	0.281492	0.270814	0.934842	1.00675	0.778957	1.11408	1.49125	1.55594	0.762205	0.589808	0.815003	0.881903	0.633015	0.263788	0.292781	0.473588	0.465014	0.368075
ACOT13	46.4291	45.1405	49.7892	54.2268	46.8447	45.124	48.1792	46.475	39.9882	44.3916	36.8364	37.5393	57.1177	57.882	47.1362	51.3528	53.333	54.3163	55.5574	52.5128
ACOT2	8.0178	5.7916	18.112	10.7868	10.242	17.3938	11.9334	10.6468	16.1922	13.0867	16.2609	14.7152	11.4867	10.7265	13.5766	11.0458	12.0356	10.3508	13.4879	12.2174
ACOT4	2.15929	0.961904	4.07771	2.61534	1.14317	3.21191	1.2896	1.81148	1.54302	2.36758	2.366	1.22057	1.51793	1.90799	1.39186	2.54749	1.96915	2.25413	3.46434	2.38033
ACOT6	1.41367	0.925735	1.06786	1.15577	0.967193	1.67088	0.110813	0.452822	0.558269	0.260406	0.60239	0.119864	0.927528	0.912422	1.12565	0.250174	0.833013	0.538975	0.264609	1.04724
ACOT7	118.607	115.529	156.144	150.274	128.833	121.066	69.3371	71.0226	119.167	122.367	100.73	96.0228	70.5171	68.9886	89.9404	96.1419	95.1272	126.971	131.342	132.788
ACOT8	19.0236	18.7672	18.5614	18.7998	17.7976	16.2067	13.9631	13.6644	10.2444	10.3535	10.661	10.4601	15.3184	14.0922	16.5248	16.5268	15.6682	13.352	16.1855	15.5872
ACOT9	30.2262	27.7361	22.5869	28.0697	27.0848	23.5273	25.3911	27.057	27.5225	31.1196	26.8263	27.3427	26.6056	24.7355	23.6846	22.3587	21.6256	31.9755	27.6128	26.1619
ACOX1	20.497	20.5157	12.8304	15.4946	15.8377	16.1429	13.9772	13.3836	9.07936	11.4062	13.6082	14.0736	20.9955	20.3991	18.8319	18.2634	16.0055	16.2852	15.6416	17.2546
ACOX2	1.0699	1.17752	1.01023	1.02908	1.23794	0.850132	0.739999	1.20956	2.23684	1.33321	2.52089	2.66814	1.08394	1.11706	1.5535	1.3922	1.15891	1.49967	1.53143	2.098
ACOX3	8.65131	6.43916	6.61851	5.4496	8.26283	7.0373	6.9795	8.19212	9.7756	10.4109	8.87985	7.97794	6.26667	6.41934	7.54236	7.31976	6.83743	12.5195	12.2337	9.58986
ACOXL	2.28204	2.68831	0.877866	0.767784	1.37337	1.53415	10.7992	10.3217	8.6448	9.45822	3.56554	3.0099	13.0319	12.7174	14.5368	15.1817	14.0385	15.0648	15.2271	14.6747
ACP1	160.375	149.975	177.229	183.552	175.65	170.539	160.585	162.836	160.604	168.735	168.819	167.514	144.793	153.645	173.583	170.886	173.256	154.976	158.617	165.697
ACP2	14.7784	15.7815	17.6402	16.591	22.8332	29.1319	22.2398	21.5476	30.0065	30.2404	31.1303	29.2577	17.3231	17.9408	17.3737	16.469	16.8415	25.5144	27.6621	27.1758
ACP4	0.180303	0.168672	0.170247	0	0.154198	0.304441	0.282668	0.433156	0.284812	0.498193	0.460982	0.611513	0.739372	0.581864	0	0.159539	0	0.343711	0.168745	0.166959
ACP5	2.82889	3.5026	2.19974	1.05814	0.711561	1.19414	2.47836	2.99826	3.35145	4.0615	4.18359	3.45681	6.68732	8.59221	5.83007	6.99398	6.00588	6.10644	5.52868	6.77995
ACP6	6.78244	6.36393	7.95726	7.8952	7.38081	8.26337	8.96173	8.76492	8.40421	8.41639	10.4702	11.1917	8.76022	8.50287	7.11454	7.24117	6.98506	6.81307	8.05809	7.50273
ACP7	0.547177	0.292503	0.0738083	0.355042	0.334253	0.39596	0.122547	0.0625964	0	0.359976	0.0666177	0	0.256436	0.504519	0.124484	0.0691661	0.172729	0.149012	0.073157	0.434298
ACPP	1.33221	0.921162	0.656301	0.999722	0.693505	1.02692	1.13509	1.11321	0.731967	1.28036	0.444271	0.834906	0.665064	1.215	1.42976	1.17879	0.981268	0.938546	0.487882	0.643627
ACR	0.117954	0	0.111376	0.321451	0	0.199166	0.277383	0.188914	0.745299	0.325919	0.502625	0.30004	0.580437	0.095164	0.281767	0	0.173763	0	0.551964	0.21845
ACRBP	0.341707	1.11883	1.93589	1.78485	1.16893	2.0194	4.62048	4.65182	3.10368	3.46195	4.73225	4.99788	4.48398	2.619	1.42846	1.43619	1.3843	3.90837	4.07747	4.03433
ACRV1	1.97632	1.84884	0.933048	0.698174	1.40849	1.94659	2.58197	2.54978	3.2953	2.0225	2.9943	3.25834	2.16116	1.41731	2.3605	3.10885	2.66878	2.30234	1.74687	1.93173
ACSBG1	1.80012	1.60118	2.06195	1.90331	2.72565	2.66579	0.67083	0.96889	0.163153	0.326156	0.578441	0.350301	0.48405	0.523784	0.61094	0.600569	0.478198	0.365658	0.49713	0.136631
ACSBG2	0.0704578	0.0659129	0.266113	0.0640043	0.18077	0.416388	0.331379	0.451377	0.612136	0.194681	0.540421	0.477928	0.693426	0.0568444	0.280513	0.249375	0.103794	0.671568	0.131882	0.130487
ACSF2	6.57759	6.66281	9.05897	8.52502	7.38092	8.06442	6.79801	8.5887	3.60678	4.01305	7.06956	7.81507	7.18131	7.70656	4.77043	6.3391	5.8632	3.9134	4.78359	4.96574
ACSF3	4.65201	4.22759	4.5808	4.52776	4.9873	4.60074	4.58426	4.24417	5.17017	5.96789	5.74869	6.24064	5.02804	4.83892	3.49254	3.66055	2.99822	7.18951	6.0953	5.86158
ACSL1	7.26595	6.68879	8.4299	9.12825	9.12262	10.1477	2.12069	2.29027	0.793659	1.28148	1.58101	2.03174	2.12373	2.21387	2.2773	2.70163	2.10659	1.98925	1.77238	1.86099
ACSL3	69.7743	68.0978	77.1271	76.4562	63.1721	91.3057	43.4396	42.2553	44.352	52.1529	56.2337	60.5551	44.3768	45.1155	49.0143	45.4732	42.3751	53.3961	52.1469	56.5341
ACSL4	76.9682	75.8284	93.4807	109.159	86.2873	98.3176	37.1851	37.9576	42.5505	47.1438	53.3021	59.4829	34.9625	34.9734	26.7696	24.8901	22.7551	40.3438	40.4284	42.3144
ACSL5	0.0573343	0.0536359	0.595502	0.156248	0.0980665	0.0968089	0.314598	0.32139	0.181134	0.211227	0.390899	0.194454	0.235112	0.0462565	0.410877	0.202927	0.126692	0.0546482	0.0536589	0.106182
ACSL6	0.279953	0.715844	0.634413	0.712069	0.590569	0.882373	0.190187	0.224184	0.0147407	0.0515689	0.0318114	0.0632989	0.290828	0.286092	0.237776	0.19817	0.219952	0.124524	0.0873353	0.103694
ACSM1	0.169187	0	0.319502	0.153691	0.144692	0.214254	0.663103	0.406451	0.0668134	0	0.0720937	0.43036	0.763168	0.955485	1.21245	1.27248	0.623091	0.241891	0	0.078333
ACSM2A	0	0	0	0	0	0	0	0	0	0.0546049	0.0252632	0.0251345	0	0	0	0	0	0	0	0
ACSM2B	0	0	0	0	0	0	0	0	0	0	0	0.100969	0.0244161	0	0.0474102	0	0	0	0	0
ACSM3	1.05568	0.726163	3.13699	3.66671	1.22148	1.54659	7.76403	7.98138	2.57495	3.11712	2.91075	3.79104	6.3153	6.5882	3.43654	3.43421	3.52199	2.04203	1.94695	1.66758
ACSM4	0	0.183449	0.185162	0	0	0	0	0	0.0774409	0	0.250684	0	0	0	0.0780727	0.0867579	0	0	0.0917638	0.181586
ACSM5	0.0612839	0	0	0	0	0	0	0.0981514	0.048403	0	0	0.103925	0.0502616	0.049443	0	0	0.0451399	0	0	0.0567484
ACSM6	0.605656	0.890353	0.326787	0.314389	0.295981	0.511325	0.542578	0.623578	0.273347	0.717207	0.516162	0.660258	0.922489	0.27922	0.275577	0.612467	0.382379	0.577281	0.56683	0.400595
ACSS1	1.45313	1.1764	2.24283	2.43698	2.36598	2.61875	1.51145	1.79024	1.3022	1.54428	0.523943	0.66344	3.02527	2.50255	1.7356	1.21161	1.39966	0.745796	0.784601	0.931559
ACSS2	33.5099	31.264	184.693	181.333	111.624	113.925	17.9594	15.3134	10.8289	12.2125	16.1049	16.5965	20.7139	22.4506	13.9338	11.6928	12.7897	9.37135	10.2569	11.6101
ACSS3	7.28554	7.30808	9.55711	10.1819	8.19142	7.88565	14.2307	15.5851	10.7707	11.6685	18.1639	17.9706	15.1956	15.6058	15.7132	15.6279	14.3977	12.0107	12.1588	14.0274
ACTA1	7.31041	4.40726	0.460179	0.442721	0.416799	0.274303	9.55069	9.49669	52.7348	48.7776	37.3812	32.3698	79.0085	75.2315	60.6676	64.2541	57.6754	60.5434	67.0494	61.9775
ACTA2	0.326436	0.229034	0.84763	0.518938	0.697933	1.17127	0.83162	0.653518	10.2485	9.84652	16.2747	16.6762	0.937034	1.05346	1.23466	1.01095	0.540996	2.10021	2.82596	1.88923
ACTB	6484.7	6029.01	6200.77	6142.64	6258.06	6004.7	4173.63	4271.69	4651.9	5375.91	4990.78	5010.25	4411.15	4600	4702.81	4919.84	4434.92	4816.48	5195.45	5105.9
ACTBL2	0	0	0	0	0	0	0	0	0	0	0	0	0	0	0	0	0	0	0	0
ACTC1	5.85797	4.69017	3.58784	2.8285	2.88855	3.11884	2.35799	3.00056	4.25158	5.73561	5.48711	5.05645	4.89094	5.19448	2.60537	3.59566	2.87654	3.26963	3.01287	3.86063
ACTG1	6564.1	6241.71	7566.26	7199.91	6593.05	6232.15	5353.26	5300.6	4187.51	5077.43	5340.78	5370.14	5328.99	5509.96	5144.92	5180.49	4956.96	6085.32	6223.65	6574.37
ACTG2	2.54913	2.20584	0.722086	0.694693	0.926524	1.61407	9.74115	8.26736	3.97635	6.57391	5.59408	5.99788	9.40793	8.27782	7.66237	7.38698	5.53895	4.009	4.95036	4.66193
ACTL10	0.239515	0.44813	0.565391	0	0.307256	0.606631	0.281623	0.191802	1.70256	1.103	1.3268	0.812336	0.58931	0.869568	0.381432	0.105966	0.705678	1.59805	0.448321	0.554472
ACTL6A	161.978	151.653	160.682	174.157	167.916	166.655	103.296	104.467	136.337	142.796	122.612	117.224	80.6503	71.2858	89.8258	88.6496	76.0341	148.153	137.307	136.895
ACTL6B	0.914949	0.760826	1.34387	0.646446	0.695537	0.772445	1.99222	1.30255	0.481761	0.280899	0.259918	0.689584	0.583636	0.984225	1.05233	0.899536	1.34785	0.387593	0.570864	0.376549
ACTL7A	0	0	0	0	0	0	0	0	0	0	0	0	0	0	0	0	0	0	0	0
ACTL7B	0	0	0	0	0	0.086188	0	0	0	0	0	0	0	0	0	0	0	0	0	0
ACTL8	1.69382	1.34078	1.23027	1.89376	3.0086	1.65001	0.408534	1.3564	1.02908	0.960038	1.55458	0.662856	0.21372	0.210239	0.622487	0.576446	0.383883	0.372569	0.609707	0.723907
ACTL9	0	0	0	0	0	0	0	0	0	0	0	0	0	0	0	0	0	0	0	0
ACTN1	106.052	103.102	107.28	89.6527	115.698	125.908	86.3021	87.3965	106.958	119.381	111.496	107.15	87.5589	92.3103	72.7973	69.4084	65.7746	114.416	120.922	118.458
ACTN2	1.62498	1.3969	1.9905	1.55593	1.46483	1.22357	1.3082	1.47712	1.14468	1.3753	1.38486	2.68115	1.72893	1.38187	1.60864	1.74873	2.42617	1.25582	1.31529	0.81336
ACTN3	13.4658	14.4706	49.9463	42.0294	24.9222	28.0423	78.814	82.7828	50.396	56.1607	93.3975	98.1916	63.8281	65.4071	71.3169	78.4562	72.5832	50.2208	48.6007	56.1436
ACTN4	160.824	165.353	175.997	153.872	168.909	189.204	195.466	198.091	189.839	219.654	201.958	207.244	270.33	269.012	164.876	163.201	136.441	283.307	277.135	293.122
ACTR10	44.7373	42.5265	34.2933	38.2908	43.4025	42.0845	34.3141	38.1847	39.846	42.2013	45.7111	46.9569	32.795	32.0669	29.4939	27.4011	29.2317	47.7995	43.839	46.9387
ACTR1A	120.912	115.554	116.484	116.047	113.76	114.24	99.1973	99.3329	121.382	125.927	132.71	122.698	66.3813	68.3316	77.7034	77.2511	71.7633	133.303	134.064	128.345
ACTR1B	39.6382	39.0454	60.3439	55.0794	44.3132	45.5175	76.3615	76.5305	66.3282	70.8503	92.9697	85.1621	77.1401	82.2526	64.6626	70.4441	58.5782	85.2477	86.5339	81.4968
ACTR2	363.157	336.02	274.955	330.96	343.164	349.235	292.901	290.276	415.944	430.808	455.958	462.353	249.82	239.44	232.268	228.099	203.128	415.851	393.891	402.502
ACTR3	73.7937	68.4868	52.5868	65.167	69.2637	68.0521	50.6397	48.8114	58.2198	62.3967	64.4357	61.6807	49.3462	48.9328	47.7807	47.6028	41.4672	59.9233	60.0458	59.5412
ACTR3B	25.4399	24.9681	26.267	27.2482	21.929	22.5328	17.6661	16.3364	20.5386	20.6459	24.086	24.3051	13.623	14.4095	18.5232	19.2639	17.8474	23.2489	26.3748	24.4531
ACTR3C	0	0.0703411	0.177494	0	0.0643049	0.0952204	0.0884104	0.0602127	0	0.0346268	0	0.0956318	0	0.0303317	0.14968	0	0.0553837	0.0358343	0.105557	0.243693
ACTR5	30.4887	30.205	19.222	23.7395	26.8032	26.9392	22.7116	25.0217	19.2943	25.0287	23.9662	22.4794	20.6564	18.3338	17.7176	18.5995	16.5987	24.3673	28.8001	24.0238
ACTR6	41.7201	34.7983	31.3943	34.1378	31.7576	30.974	33.9513	33.4601	33.9573	34.2016	36.3696	35.8604	34.2164	32.4773	36.6181	35.6193	36.2658	39.8869	34.9324	41.5225
ACTR8	30.6422	29.3362	22.6728	22.6266	27.2785	29.5005	21.257	20.6158	22.3618	21.6207	26.1653	26.5892	19.1545	19.5172	17.0747	17.7057	17.1586	30.9146	27.5039	29.1488
ACTRT1	0	0.158108	0	0	0	0	0	0	0	0	0	0	0	0	0	0	0	0	0	0
ACTRT2	0	0	0.161381	0	0	0	0	0	0	0	0	0	0	0	0	0	0	0	0	0
ACTRT3	11.6286	14.7313	4.34626	5.39178	4.97248	4.80645	1.99397	2.23102	7.07969	7.02863	2.06465	1.95143	5.0666	6.84089	5.49776	6.00217	4.63953	6.00372	7.70889	6.50566
ACVR1	20.6347	18.905	18.2194	15.427	14.5758	19.7333	15.65	17.5477	20.1436	21.6961	21.8912	18.167	14.627	16.4513	14.6857	13.411	11.9708	23.323	21.1348	24.9131
ACVR1B	24.0307	23.6785	26.1565	26.2111	21.6466	30.2697	48.782	50.9289	49.7926	70.7234	64.4224	72.5269	49.1491	48.1076	44.1151	40.7515	36.8154	75.1426	74.3016	88.2185
ACVR1C	0.660327	0.34593	0.349159	0.743807	0.361422	0.646677	1.09733	1.22678	0.458952	0.462217	0.495224	0.873427	1.2131	1.00156	0.988487	0.911481	0.797658	1.0322	0.692155	0.831582
ACVR2A	6.78022	6.4771	8.02798	8.27743	6.62692	7.96542	11.7263	12.8413	7.70685	9.35066	10.5172	11.4066	11.2686	11.8087	15.768	14.9509	13.8197	9.4032	10.1731	10.6301
ACVR2B	37.6396	34.8797	26.2183	30.1142	33.4565	40.2164	58.4287	58.5289	47.5776	52.4839	50.825	52.9859	51.8842	50.8525	56.9938	53.0969	47.597	59.9309	59.4234	61.4801
ACVRL1	0.0481881	0	0	0	0	0	0.188866	0.0771774	0.152239	0.0887654	0.287474	0.449444	0.158085	0.15551	0.153481	0	0.283951	0.321513	0.090198	0.223109
ACY1	0.354626	0.284358	0.71753	0.368165	0.476586	0.940949	0.595673	0.770808	0.920294	0.933203	0.60445	0.558417	0.415492	0.367852	0.927801	0.941361	0.597044	0.772598	0.521545	0.938231
ACY3	0.560465	0.174771	0.176402	0.33942	0.159773	0	0	0	0	0	0	0.158405	0	0.452176	0.148758	0.330614	0	0.356138	0	0.518986
ACYP1	16.4902	16.5372	25.0374	25.1661	10.8309	12.6967	23.7842	19.1212	24.0688	22.2352	28.5569	26.9573	17.6358	18.7322	26.4711	27.8984	25.3613	18.6097	19.1371	16.8579
ACYP2	1.81026	0.732318	2.49464	2.04445	1.59	1.73484	4.67889	4.62318	4.55981	5.22722	7.21348	7.17675	3.41073	3.27624	2.766	3.76636	3.42355	5.96911	6.27316	5.4366
AD000671.1	0	0	0.22114	0	0.200294	0	0	0.187548	0	0	0	0	0	0	0	0	0	0	0	0
AD000671.2	0	0	0	0	0	0	0	0	0	0	0	0	0	0	0	0	0	0.240509	0	0
ADA	12.6033	13.7819	30.4745	28.3901	22.2125	18.4767	46.7265	46.3032	30.1318	33.8827	50.2212	51.193	34.2221	35.6572	36.9549	40.9906	35.5019	38.8792	37.4581	42.5027
ADA2	25.5313	23.1013	30.6677	36.4241	28.8983	27.5147	54.8121	51.3254	37.2667	44.8971	44.6113	46.6554	58.2411	57.6977	40.348	39.3307	34.2817	65.2394	60.768	67.2046
ADAD1	0	0	0	0	0	0	0	0	0	0	0	0	0	0	0	0	0	0	0	0
ADAD2	0.354466	0.386868	0.223131	0.268332	0.404193	0.748144	0.416783	0.189236	0.0466605	0	0.100696	0.350642	0.339165	0.0953261	0.84674	0.784113	0.391633	0.450478	0.387033	0.164116
ADAL	14.6526	14.2224	14.755	15.9649	12.5311	13.5502	13.8758	13.3614	13.0445	15.4847	18.1176	16.625	11.4615	12.4023	11.4649	10.7543	11.2293	15.1366	15.6157	16.7445
ADAM10	25.6868	24.2547	26.1973	28.5194	23.0469	32.9984	30.5795	31.9734	32.3064	36.456	38.2905	39.5857	27.9783	27.765	27.6778	25.4003	22.7263	42.4235	40.32	42.0216
ADAM11	4.837	4.0963	4.8076	3.70017	5.83489	7.22158	8.42129	9.25546	10.335	10.6452	8.11435	7.68449	6.89011	7.887	3.365	3.15366	2.70022	8.6384	8.33906	7.49646
ADAM12	0.394107	0.460856	0.232579	0.179004	0.358112	0.39511	0.77232	1.16377	1.34236	1.40656	1.72134	1.3993	0.323224	0.337832	0.392264	0.283336	0.272144	0.469553	0.760737	0.775496
ADAM15	9.59079	11.5602	19.296	16.2853	14.1015	15.104	13.3877	14.7992	20.1028	20.4187	23.0433	21.3934	13.1904	15.6242	11.7195	13.1538	11.3844	14.8021	15.777	15.4734
ADAM17	6.86809	7.75656	8.10629	9.39956	8.54005	11.4251	11.1924	11.7235	14.3464	19.3101	19.9087	22.1252	9.87596	10.2619	6.79999	6.95674	5.45821	17.5286	17.6553	18.2426
ADAM18	0	0	0	0	0.162906	0.0536056	0	0	0	0	0	0.107674	0	0	0	0	0	0	0	0
ADAM19	20.1129	20.2016	10.329	9.62218	11.4313	15.0907	15.6671	14.844	17.7778	19.8893	28.4787	25.3667	7.65307	7.52843	5.97428	5.77416	4.99237	18.1189	17.8499	19.6169
ADAM2	0.0836035	0	0	0	0	0	0	0	0	0	0	0	0	0	0	0	0	0	0	0
ADAM20	0.173788	0.0812887	0	0.15787	0.074313	0	0	0.0695839	0.0686301	0	0.37027	0.221031	0.142531	0.210314	0.13838	0.076887	0.0640034	0	0	0
ADAM21	0	0.170957	0.0862763	0.0830033	0	0.154282	0.716242	0.219511	0.0721675	0.336627	0.233613	0.232423	0.0749386	0.0737181	0.218269	0.3234	0.134605	0.348367	0.427575	0.16922
ADAM22	4.36004	4.60028	5.11318	5.02772	5.41439	6.52152	5.7586	5.2452	3.19204	3.99739	3.63095	3.34237	4.76781	4.4171	5.12039	4.63304	3.46077	5.76874	5.21712	6.37866
ADAM23	17.4747	18.5059	21.6787	20.9937	25.0048	33.1144	56.363	55.2172	45.3189	50.5834	41.6477	41.8846	35.6433	36.3445	23.1907	23.2939	20.895	36.5927	38.3728	35.9354
ADAM28	0.389586	0.461644	0.441429	0.283122	0.310969	0.372763	0.223949	0.14559	0.266675	0.191371	0.486962	0.396395	0.106506	0.125725	0.392935	0.344721	0.286958	0.173289	0.19446	0.096201
ADAM29	0.0815404	0	0	0.0370359	0	0.103261	0.0639171	0	0.032201	0	0.0347459	0	0.0334374	0.0657857	0.0649273	0	0	0.194301	0.0381566	0
ADAM30	0	0	0	0	0	0	0	0	0	0	0	0	0	0	0	0	0	0	0	0
ADAM32	0.0483609	0.0452413	0.0456636	0.0658969	0.103397	0.1429	0	0.0193635	0.0381962	0.0668127	0.0206074	0.041005	0.0198314	0	0	0	0	0	0	0.0447817
ADAM33	2.70594	2.72611	7.31128	6.65575	5.51838	6.00995	4.99275	4.70049	3.12359	3.29744	4.75411	4.51811	4.37023	3.76167	2.18777	2.61533	1.99311	2.53948	2.72728	2.19728
ADAM7	0	0	0	0	0	0	0	0	0	0.0498971	0	0	0	0	0	0	0	0	0.0507024	0
ADAM8	0.914566	2.32906	1.53521	1.61544	1.69466	1.58714	2.62864	3.45845	2.20715	2.05906	2.25168	2.54178	3.08364	3.56632	1.94195	2.06807	1.75895	2.80887	2.75802	2.49359
ADAM9	17.0742	16.663	25.1449	24.8292	23.0449	27.1391	19.415	18.5119	19.2293	24.0418	21.5574	23.9499	20.0829	18.2819	15.246	12.6521	11.7483	28.865	27.652	27.2944
ADAMDEC1	0	0	0	0	0	0	0	0	0	0	0	0	0	0	0	0	0	0	0	0
ADAMTS1	28.1965	28.0826	13.247	13.8065	22.3497	26.1563	6.63072	5.89271	9.20677	10.6413	8.02957	8.30939	7.47338	7.93425	8.43309	7.97163	5.52144	8.02987	7.14432	7.54635
ADAMTS10	4.89739	5.13923	3.98088	3.67511	7.35689	7.29851	2.10306	1.90974	1.8163	2.31416	4.64555	5.63294	1.60663	1.5461	1.45811	0.904363	1.31744	1.98895	2.75007	2.16889
ADAMTS12	5.71279	7.01728	4.12771	4.01625	5.56542	6.58447	7.1844	7.45885	5.96376	6.86303	6.1599	6.65504	7.02796	7.53472	5.69597	4.8571	4.18958	9.68289	9.25189	8.487
ADAMTS13	2.93586	2.98531	6.66916	5.87503	4.14827	4.99312	10.306	11.0736	7.0908	9.01339	9.68184	10.2819	8.27037	10.2983	7.99564	7.94389	8.05441	7.54329	7.68547	6.81616
ADAMTS14	1.33672	0.94865	2.21967	1.38177	2.36521	2.06248	2.78213	3.43277	0.764518	0.976437	1.64988	0.820738	2.45723	3.0494	1.72502	1.99849	2.5803	1.93311	1.7687	1.83535
ADAMTS15	1.79807	1.92238	2.18287	1.32226	1.83064	2.63847	0.43626	0.479961	3.65181	2.76013	3.94041	6.17092	0.667116	0.898028	1.39764	1.4016	0.946004	2.04028	0.961603	1.74429
ADAMTS16	17.7294	17.9808	22.0991	21.6371	19.5554	24.5154	9.51398	10.3165	9.91333	10.759	14.0859	13.3819	23.9174	23.6949	19.9884	16.6773	16.6288	23.453	23.3386	24.1656
ADAMTS17	1.09028	1.04752	0.890357	0.829812	1.03323	1.81607	3.34927	3.16201	1.04731	1.49271	0.627824	0.774538	3.14175	2.49624	0.938539	1.06902	0.803071	0.954944	1.21344	1.06417
ADAMTS18	0.145474	0.306202	0.13736	0.165186	0.124411	0.184224	0.0855243	0.232988	0.402141	0.133986	0.433923	0.616733	0.238618	0.176049	0.0289587	0.160901	0.241091	0.138658	0.102111	0.134707
ADAMTS19	41.3612	41.508	43.0404	47.7309	43.0926	54.5589	39.4624	38.66	48.8775	54.64	38.1966	44.8942	36.7582	35.8335	40.7298	37.5915	32.781	44.6457	45.0983	48.9876
ADAMTS2	4.06358	4.00975	4.70419	3.71666	3.57045	4.65255	6.28336	6.68646	4.26465	5.20386	5.88257	5.19184	11.2764	10.5539	8.15563	7.01883	7.74928	7.74639	7.60615	7.29372
ADAMTS20	2.51521	3.07453	8.70805	9.93138	6.7973	7.92758	3.75917	3.62548	3.46984	4.29339	5.0302	7.62061	5.50088	4.81605	9.453	9.34732	6.20012	2.94077	3.51525	3.66439
ADAMTS3	4.97792	6.01901	4.73226	4.98339	4.402	5.8036	2.97298	2.38634	3.02228	3.58676	3.92491	3.33067	3.61047	3.52435	3.61318	3.77542	2.84347	2.96947	3.58126	3.51201
ADAMTS4	0.564045	0.725533	0.843261	1.11016	1.10545	1.09128	1.47379	1.82555	1.11373	0.930774	3.24472	2.92929	1.00229	0.834283	0.654975	0.748633	0.536634	1.00803	0.967791	1.13165
ADAMTS5	1.39456	1.65584	0.329195	0.267983	0.275227	0.339622	0.0420444	0.021476	0.423633	0.296408	0.205701	0.113697	0.109975	0.194731	0.213545	0.21357	0.177783	0.51124	0.35139	0.397339
ADAMTS6	0.963875	1.43211	1.39194	1.03011	1.1395	1.67537	4.51109	4.26795	1.90321	1.85385	4.22805	5.19205	3.74333	3.4079	2.39278	2.25761	1.41992	2.51296	2.73279	1.96884
ADAMTS7	28.0571	31.097	53.3701	39.8719	34.3667	44.7218	54.0346	54.7734	45.4366	50.4385	64.5042	68.0385	31.2566	35.0821	43.7057	43.7305	37.6293	72.5614	74.3647	73.4033
ADAMTS8	5.58441	6.53023	8.97415	6.14603	8.35779	8.38661	2.73591	3.78396	1.56918	2.37388	0.915238	0.773991	7.1783	6.97475	9.70564	11.5455	8.74078	6.14167	5.52794	6.11584
ADAMTS9	1.34169	1.72316	1.93249	1.42537	1.24467	1.74707	3.65424	3.69671	6.9149	7.49818	7.24822	9.15874	5.24077	4.29313	1.26751	1.38839	1.139	4.16161	4.12884	4.78005
ADAMTSL1	0.12453	0.249636	0.285561	0.161605	0.0912854	0.195249	0.0976149	0.0712302	0.0562031	0.0491552	0.181935	0.22626	0.102132	0.0143527	0.169985	0.157412	0.0524141	0.0508694	0.0499485	0.0823667
ADAMTSL2	0.103856	0.194314	0.588384	0.471719	0.177639	0.701446	0.447754	0.748507	1.43548	1.48265	1.85871	1.80522	0.724006	0.377055	0.330786	0.367585	0.344239	0.445458	0.534592	0.384681
ADAMTSL3	0.448188	0.279518	0.869893	0.565468	0.447181	0.50451	0.741678	0.558298	0.825968	1.19252	1.44297	1.33006	0.653473	0.863803	0.436179	0.440638	0.330122	1.6613	1.65452	1.54479
ADAMTSL4	1.85021	2.19007	3.1375	2.67546	2.06671	1.53016	4.88374	3.26564	2.29637	4.1733	5.1166	5.76289	6.00781	7.67686	4.2694	4.71094	3.67124	5.47053	6.32564	6.95801
ADAMTSL5	0.401989	0.313382	0.506091	0.669476	0.458383	0.169689	1.20791	1.34129	0.740827	1.17244	1.19906	1.59061	2.25287	1.45944	1.65378	1.3635	1.03633	0.83017	0.689735	0.682437
ADAP1	0.671702	0.179535	0.407725	0.435841	0.492386	0.486072	0.526527	0.845261	1.09894	1.14894	0.572449	0.81362	0.708289	0.81288	0.955087	0.806615	0.954171	0.823156	0.89806	1.19955
ADAP2	1.101	1.99938	2.44611	2.41214	2.88017	2.67921	0.710741	0.311179	0.66498	1.19301	1.60065	1.04336	0.584281	0.470263	0.309418	0.286532	0.143112	0.864228	0.727356	1.25941
ADAR	181.744	173.326	114.058	118.223	156.866	162.048	176.822	180.338	157.776	188.35	145.726	155.906	237.108	232.923	178.619	157.022	136.931	209.991	206.049	210.831
ADARB1	7.68555	8.25243	8.16972	7.85978	7.27556	8.48813	7.84318	8.5157	7.76905	8.08031	12.1523	13.9757	8.22594	7.44851	8.71767	7.27095	7.13849	13.384	10.6988	12.2417
ADARB2	0.27722	0.669957	1.4833	0.839429	0.928577	1.32624	0.651914	0.739987	0.273691	0.382992	0.334698	0.293818	0.966282	0.857354	0.349504	0.388384	0.17016	0.440387	0.324311	0.42784
ADAT1	21.4391	20.8665	12.7288	12.5902	19.1685	19.654	11.331	11.9224	16.035	17.8014	18.871	19.9684	9.90161	9.74035	7.15606	5.70063	5.34355	19.093	17.4806	16.5938
ADAT2	9.85012	10.4497	9.84409	12.7915	6.71603	7.20145	15.5751	17.8901	11.9237	11.504	15.4046	15.2974	17.2952	14.8561	16.4142	15.0654	14.0868	15.6155	14.7942	14.8571
ADAT3	3.25706	4.77357	8.09856	3.6491	4.08539	7.6077	4.25519	5.04258	5.14496	5.39973	6.10673	4.87892	4.8973	5.86865	4.84113	5.66788	7.19716	10.5552	10.3641	8.74643
ADCK1	6.48623	6.66607	6.68516	6.88798	6.91438	7.17278	7.48332	7.90092	7.10716	8.20375	9.14812	8.86916	8.12931	8.84451	9.60201	10.6298	8.44485	8.53338	10.8584	9.77064
ADCK2	9.9215	8.42355	12.2022	11.2849	9.91108	9.43204	10.6527	10.0148	9.87751	10.4434	10.8003	9.19002	13.8125	14.9328	10.4228	11.2872	10.0099	12.8738	11.3142	12.507
ADCK5	6.28871	6.87737	9.7851	9.81619	7.34769	8.22558	14.2331	13.9021	10.6334	10.2789	12.0777	9.46273	15.4729	18.1508	14.2465	16.3016	15.0706	13.0012	9.94744	14.8453
ADCY1	14.7704	13.6696	9.87887	9.36034	12.5868	13.4349	10.3927	11.1381	8.97166	11.7092	8.79655	8.96048	14.1473	12.9806	13.9873	11.4047	10.4521	17.531	18.415	16.9012
ADCY10	0.712107	0.296077	0.037355	0.0718758	0.338337	0.434197	0.124044	0.0316806	0.0624927	0.0364373	0.0674315	0	0.0324461	0	0	0.0350056	0.0291398	0.0754161	0.0370254	0.0732673
ADCY2	27.53	25.8967	22.3203	21.4987	20.4412	20.6701	10.2581	10.6348	2.54843	3.54576	2.12434	2.58319	18.2855	18.6022	23.2773	23.0731	21.257	9.16033	9.1241	9.9893
ADCY3	15.5551	15.9769	13.779	12.6372	15.6687	18.1755	14.6758	14.8642	20.835	25.3302	19.4066	19.4098	14.8289	14.0698	9.73634	9.79072	8.03201	22.7363	22.7374	20.9376
ADCY4	0.0602128	0.084493	0.113709	0.136744	0.0772424	0.127086	0.165196	0.24109	0.047557	0.0831866	0.179604	0.153163	0.222224	0.121447	0.0719174	0.0266393	0.0221755	0.143479	0.0281764	0.0557565
ADCY5	9.88115	8.04028	12.2505	10.1945	14.7708	16.3839	13.324	11.9458	2.83203	3.80672	4.4788	3.45803	12.6161	13.5811	18.1333	19.0123	17.6006	7.018	6.53231	6.742
ADCY6	6.67093	6.02449	5.31723	4.69578	3.35884	5.0468	20.1695	19.6568	31.1339	30.2685	47.5983	49.0944	14.6607	15.284	12.6701	12.3931	11.0822	25.5987	23.4056	21.7941
ADCY7	0.196996	0.342251	0.797181	0.664681	0.144407	0.475183	0.727977	0.766229	0.822408	1.19232	1.05529	1.02606	1.06171	1.18065	0.403354	0.249014	0.290203	1.04613	0.684794	0.964203
ADCY8	2.48531	3.01106	3.6547	2.22066	2.99658	3.81808	2.39528	1.79446	0.740125	1.38844	1.80557	1.79638	3.87614	3.41856	8.40245	8.79641	7.35244	1.86403	2.05907	3.39548
ADCY9	3.63435	3.94828	3.78588	3.79136	3.54931	3.74134	4.83386	4.52514	4.27792	4.68628	4.25632	4.57262	5.90368	5.61836	3.58468	2.75937	2.0034	8.0009	7.088	7.46896
ADCYAP1	0	0	0	0	0.0545873	0	3.95264	4.19131	2.36941	1.88122	26.3826	27.493	1.04697	0.66945	0.203297	0.0564781	0.235072	1.64263	2.56869	2.60061
ADCYAP1R1	5.97217	5.15461	3.75939	3.74594	3.95223	5.19206	1.5326	1.33795	1.34769	1.30965	1.4845	1.56736	0.903804	0.889084	1.21715	0.880735	0.916442	1.38921	1.66349	1.6788
ADD1	63.0056	58.092	45.3536	44.1885	55.6743	58.2301	46.1053	45.2903	60.7985	67.9635	65.6983	65.1595	41.5821	42.3401	34.9854	30.4165	27.9404	63.1448	61.1171	60.745
ADD2	120.639	115.259	109.748	112.566	123.692	130.406	41.882	43.2313	50.3582	65.008	45.0122	48.6991	45.1247	44.4671	49.0752	45.3267	42.2909	72.2435	70.4693	72.1549
ADD3	79.4585	79.7516	74.9216	89.6523	77.4487	76.8631	107.398	107.1	151.674	168.835	204.07	220.063	110.724	107.512	97.2695	86.5708	73.7054	146.658	141.953	155.511
ADGB	0.0312451	0	0	0	0	0	0.0489842	0	0	0	0	0	0	0	0.0248792	0	0.0230142	0.0893437	0.0292421	0.0578654
ADGRA1	0.485512	0.244566	0.705282	0.305337	0.606857	0.756726	0.146376	0.119629	0.796428	0.584763	0.286457	0.601663	0.12252	0.210918	0.29738	0.462646	0.275088	0.427168	0.734012	0.207499
ADGRA2	4.67782	5.01961	5.1639	3.96815	5.82432	6.44656	2.10302	1.95561	2.55363	3.45306	3.57622	2.68309	1.57973	1.8315	4.0808	3.25651	2.63483	6.26179	6.14843	6.72038
ADGRA3	37.9925	38.9068	35.0554	34.5364	35.1863	42.6708	39.228	37.0682	40.6454	43.4077	40.1431	42.1872	32.1929	31.6262	34.1405	32.1303	30.2468	49.2009	49.1457	47.7261
ADGRB1	3.89593	4.6021	8.66662	5.99845	7.22844	11.4841	6.91009	5.81663	5.91944	6.7204	8.44132	8.31435	5.30731	4.60822	4.36407	4.06077	4.08557	3.93369	5.16027	4.34135
ADGRB2	14.4356	17.4004	22.8554	18.1766	20.1653	21.863	12.9602	12.914	9.71967	10.9306	11.8222	11.6558	10.0158	10.4338	9.12575	8.64473	8.60312	11.7894	14.1256	12.1204
ADGRB3	0.935548	0.630144	2.5441	2.78753	1.34416	1.29533	0.733347	0.779147	0.41379	0.654867	0.542169	1.07882	1.19696	1.02651	0.804533	0.596023	0.578841	0.606367	0.59539	0.554438
ADGRD1	0	0.030874	0.155811	0.13491	0.127011	0.111451	0.0905448	0.171785	0.0390993	0.0759916	0.309389	0.363779	0.108268	0.0665657	0.0394183	0.0292022	0.0121545	0.173012	0.077218	0.137522
ADGRD2	0.262324	0.449905	0.784362	0.635457	0.486078	0.627489	0.685426	1.01532	0.241719	0.322144	0.372603	0.444847	0.466144	0.458552	0.278504	0.502914	0.38644	0.458395	0.245507	0.445335
ADGRE1	0	0	0	0	0	0	0	0.0524648	0	0	0	0	0	0	0	0	0	0	0	0
ADGRE2	0.873221	0.816893	2.47356	2.30295	1.34905	1.56956	1.14818	0.789497	1.04565	1.55664	1.53639	0.859821	2.03299	1.24992	1.34576	1.27115	0.829921	1.61092	1.29177	1.56502
ADGRE3	0	0	0	0	0	0	0	0	0	0	0	0	0	0	0	0	0	0	0	0
ADGRE5	1.62454	1.3931	1.4061	1.47574	1.85244	1.562	1.66253	1.84296	2.67309	3.24187	4.3073	4.13232	1.44338	1.63832	1.61694	2.03639	1.66192	2.40866	2.70292	2.96683
ADGRF1	0	0	0	0	0	0	0	0	0.0154682	0.0360759	0.0166907	0	0	0	0	0	0	0	0	0
ADGRF2	0	0	0	0	0	0	0	0.0304123	0.0299955	0.0349787	0.129464	0.128805	0	0	0	0	0	0	0	0
ADGRF3	3.92063	4.14098	1.07476	1.45525	2.77613	3.73708	1.55315	1.9918	0.76582	1.16484	0.610776	0.679156	1.45215	1.59856	1.44343	1.08177	0.900502	2.29039	1.69655	1.60053
ADGRF4	0.0716214	0	0	0	0	0	0	0	0	0.0659655	0.122077	0.0607275	0	0	0	0	0.0527542	0	0	0
ADGRF5	0.0365215	0.0341657	0	0	0.0312338	0.0616666	0	0.0292462	0	0	0	0	0	0	0	0.0323157	0	0	0	0
ADGRG1	0.448769	0.472298	0.503191	0.484101	0.719615	0.473591	0.703553	0.763663	1.37347	1.78248	4.78072	5.16066	0.391058	0.429947	0.245669	0.272998	0.289231	1.65751	1.81125	1.81806
ADGRG2	7.55749	7.04762	6.70692	6.32213	5.09291	6.80442	3.9369	3.86867	2.4745	4.07508	2.58854	1.90617	5.86478	5.47984	5.50355	5.62907	5.44331	6.45116	5.81957	5.82443
ADGRG3	0	0.0682288	0.413194	0.0662531	0.124748	0.123148	1.42926	1.2849	0.806456	0.470217	2.29979	1.60784	0.837422	0.411892	0.580739	0.322672	0.537206	1.94646	1.84296	2.36375
ADGRG4	0.0241084	0	0	0.0219002	0	0	0	0	0	0	0	0	0	0	0	0	0	0	0	0
ADGRG5	3.44464	3.06715	3.37009	3.69464	4.89803	4.97537	4.09903	4.81897	3.40899	3.47842	2.15753	3.20222	3.50585	4.48673	2.70978	3.26829	3.48486	4.19308	3.88412	4.11204
ADGRG6	3.0097	3.32504	2.35466	2.83818	2.42686	2.75873	0.494311	0.573843	1.19987	1.29361	1.6367	1.67697	1.05788	0.971273	0.935776	0.760885	0.633386	0.95623	0.992572	1.19441
ADGRG7	0	0.111074	0	0	0	0	0	0	0.0937772	0	0.101189	0	0	0	0	0	0	0	0	0
ADGRL1	62.3553	65.4808	66.6054	59.5554	69.0147	76.7788	113.212	112.471	120.626	130.492	118.843	117.946	99.3469	99.853	86.7013	85.8888	82.2887	132.479	128.607	132.122
ADGRL2	48.392	48.4935	64.118	66.0389	52.8236	68.1179	91.6284	87.4615	117.878	142.395	137.872	143.65	92.9401	94.282	83.7491	73.1666	64.7822	104.788	108.08	114.738
ADGRL3	4.92992	4.90422	9.32632	10.3917	7.89786	8.89572	4.36788	4.18416	8.06167	9.11319	15.578	14.6744	3.94359	3.61327	3.63523	3.2102	3.06865	7.08152	6.61215	7.26553
ADGRL4	0.462354	0.49432	2.49467	2.76004	0.903801	1.84019	2.2781	2.32728	1.87804	2.67672	1.46356	1.3441	1.40845	1.33222	0.894088	0.70133	0.53516	0.503649	0.494531	0.244649
ADGRV1	5.11989	5.24643	5.53949	6.24909	4.72866	5.55919	11.1394	11.3224	8.91559	12.6653	8.81851	9.97305	12.285	11.8532	11.1954	10.2043	9.48872	12.7442	13.4409	12.9729
ADH1A	0.537795	0.402483	0.40624	0.390829	0.827876	0.363226	0.168624	0.258397	0.849518	0.297195	0.549994	1.00319	0.441069	0.173554	0.599514	0.856551	0.237674	0.615119	0.100664	0.199197
ADH1B	0	0	0	0.0204716	0	0	0	0	0	0	0	0	0	0	0	0	0	0	0	0.020868
ADH1C	0	0	0	0	0	0.110237	0	0	0	0	0	0	0	0	0	0	0	0	0	0
ADH4	0.990086	0.648354	0.186973	0.35976	0.169348	0.167176	0.0776099	0	0.312794	0.638329	0	0.419745	0	0	0.23651	0.350427	0.0729268	0.28311	0.277985	0.183362
ADH5	372.837	345.565	319.1	348.617	356.078	330.485	251.606	252.801	246.774	268.647	252.708	252.267	221.209	223.204	262.1	255.353	247.379	329.062	317.406	329.715
ADH6	1.37962	1.49713	1.45899	0.952473	1.32146	1.44428	1.25447	1.19317	2.31005	1.98225	1.6931	1.82485	0.271557	1.02401	1.84554	1.61138	1.38201	0.78899	1.44612	1.83962
ADH7	0	0	0	0	0	0	0	0	0	0	0	0	0	0	0	0	0	0	0	0
ADHFE1	0.287078	0.3357	0.542134	0.847546	0.675163	0.484731	2.98167	2.35637	1.41712	1.45424	1.52912	1.76474	2.17787	2.31611	1.54297	1.96864	1.53304	0.752478	0.604518	1.32916
ADI1	33.9404	34.8567	25.2007	25.3558	32.127	35.3291	22.0851	21.9323	32.7062	30.6164	34.4348	34.2224	15.4406	15.0481	18.3995	17.7794	16.6985	25.5638	24.5287	22.1658
ADIG	0	0	0	0	0	0	0	0	0	0	0	0	0	0	0	0	0	0	0	0
ADIPOQ	0	0	0	0	0	0	0	0.0843213	0	0.048491	0.0448691	0	0	0	0	0	0.0387794	0	0.0492736	0.0487522
ADIPOR1	105.043	103.461	92.4329	101.709	90.5497	82.6458	87.8847	87.2846	90.1734	93.0344	110.394	108.091	80.286	79.2853	87.8201	86.552	76.1947	116.506	116.034	116.99
ADIPOR2	46.4003	47.6977	41.3935	42.976	50.9898	59.0566	43.4324	47.2817	48.2327	51.1843	54.2278	53.8465	34.6662	36.1017	36.6835	32.6846	29.4294	54.6234	56.8827	57.1991
ADIRF	3.65032	1.5936	1.37869	2.87384	0.832484	1.64362	3.62441	5.8463	1.92206	1.12069	5.39229	5.77751	9.58012	6.6754	0.775094	2.58396	1.97173	1.85563	0.683263	0.676034
ADK	43.2495	39.9601	41.3414	42.8219	42.3368	42.3091	32.7659	32.0073	32.5927	34.7055	36.4037	40.7456	29.8405	30.5237	31.8868	33.0043	31.6315	28.1365	28.9835	32.6322
ADM	50.8433	48.3995	222.488	187.83	60.1412	72.8734	32.0097	32.8438	32.5348	43.7831	31.2985	39.6247	86.9152	100.422	79.617	100.492	100.634	31.1719	39.8902	36.9859
ADM2	8.4629	8.87341	8.04452	7.89413	14.6695	16.5913	18.7439	20.5585	30.101	31.6491	14.8604	12.6658	14.2542	17.8713	6.46731	7.94062	6.94473	22.6292	25.8874	18.7762
ADM5	1.2723	1.85147	2.93661	2.69679	3.38518	3.69981	3.21358	4.30181	6.92253	5.72893	4.57816	2.0377	5.44923	4.67617	3.37694	4.62821	3.64443	2.29064	1.58765	1.57085
ADNP	94.1428	90.0391	82.9297	88.5582	115.652	123.979	101.506	102.543	107.605	120.409	140.265	142.68	88.7035	87.1425	90.6892	82.5868	77.1159	123.591	126.481	128.587
ADNP2	60.3358	58.0246	26.2672	31.3731	39.1583	41.2309	39.639	41.7489	46.5149	54.9638	46.4329	48.8173	38.1608	36.9741	61.6945	58.7481	52.0003	91.8416	87.479	89.7973
ADO	57.8545	55.2501	44.0689	57.3607	51.8832	53.027	59.6798	60.432	59.7094	62.9067	53.7569	53.8806	53.5448	53.5912	45.8005	51.4289	45.2772	69.8873	70.3768	76.3288
ADORA1	3.30315	2.60217	2.134	2.0004	2.67623	1.8102	1.13563	1.43858	3.84466	3.68278	2.61751	2.80073	1.99614	1.21558	1.24587	1.38446	1.96347	3.92168	3.68798	4.07825
ADORA2A	0.0579223	0.216744	0.164075	0.157851	0.0990722	0.146703	0.181614	0.37107	0.22874	0.320089	0.691089	0.68757	0.237523	0.233655	0.184485	0.102504	0.170655	0.110417	0.271046	0.321813
ADORA2B	3.33218	2.76098	5.4836	4.23776	2.68689	4.82261	2.83588	3.58326	3.68453	5.34889	4.05686	3.95548	4.52875	6.22162	5.23075	6.48657	5.11914	5.0817	5.79162	7.05273
ADORA3	0	0	0	0	0	0	0.0708511	0.0723807	0	0	0	0	0.0741298	0	0	0	0	0	0	0
ADPGK	26.9854	28.5774	20.5312	19.8639	28.3313	31.2523	23.4641	20.3308	30.6603	32.4351	29.9426	27.6722	22.0647	20.9785	22.3677	22.9719	20.2385	29.6241	31.8855	28.8938
ADPRH	4.52582	4.38157	4.57154	5.21081	3.96057	4.04307	3.34139	3.5821	3.82395	4.55618	2.73583	3.70356	3.49602	3.73629	1.84377	1.67635	1.47298	2.45785	2.01934	2.29036
ADPRHL1	0.489116	0.603154	0.377866	0.363531	0.68449	0.863411	0.313693	0.445091	0.579467	0.696212	0.322105	0.320465	0.273508	0.269054	0.177029	0.137705	0.262013	0.445009	0.416146	0.308807
ADPRHL2	53.5824	53.1227	63.5174	55.5525	64.254	58.1442	53.301	56.5505	66.5854	75.7699	77.1836	80.0005	47.7666	50.2779	63.5345	69.1852	64.885	65.9218	66.2274	68.4929
ADPRM	13.1928	15.848	17.27	23.288	16.6677	15.1882	14.2195	15.3669	10.5383	10.2179	16.9929	19.7029	14.6316	14.2724	16.593	16.4491	13.9136	12.4319	13.4696	14.8541
ADRA1A	0.12459	0.271958	0	0.188631	0.106552	0.105185	0.260434	0.299313	0.360813	0.382505	0.176967	0.281706	0.204364	0.301553	0.363756	0.220485	0.0917695	0.593766	0.621885	0.499935
ADRA1B	0.271159	0.0845559	0	0.246322	0.386499	0.305235	0	0.217142	0.49972	0.416243	0.462183	0.153277	0.0741298	0.145845	0	0	0.0665759	0.172303	0.676737	0.167394
ADRA1D	0.0870495	0.325737	0.657556	0.553534	0.148892	0.440949	0.204706	0.209126	0.137506	0.400876	0.445121	0.664281	0	0.210691	0	0.308099	0	0.414856	0.325877	0.403036
ADRA2A	2.01039	1.3347	1.59209	1.00149	3.0504	4.76331	4.32097	3.37561	2.10005	2.50866	1.82387	2.19949	28.0829	30.0323	5.57695	6.88596	6.25755	1.97802	2.48845	2.22192
ADRA2B	2.9539	3.03295	4.76196	3.40326	3.82014	5.10931	8.18887	7.9041	3.58491	4.44591	6.75406	7.88033	5.43613	7.03325	2.63891	2.10373	1.85735	5.83703	4.78737	6.20443
ADRA2C	8.13647	8.23724	9.89276	9.51746	8.29294	8.0925	13.8917	14.6378	20.5994	22.6871	17.573	19.5626	13.7118	14.4776	13.3125	13.5113	12.3146	15.9355	18.0462	16.6168
ADRB1	0.510764	0.238908	0.723415	1.00529	0.364011	0.143737	0.0667287	0.0681693	0.336175	0.0784048	0.0725486	0.0721792	0.20945	0.206039	0	0.0753239	0.125404	0	0	0.0788272
ADRB2	0.141079	0.395937	0.532844	0.256315	0.36196	0.119106	0.442351	0.451901	0.0557134	0.129938	0.601165	0.179431	0.520674	0.341463	0.0561679	0.312081	0.20783	0.268939	0	0.261277
ADRB3	0.149872	0	0	0.476507	0.0640866	0.0632648	0	0.0600083	0.0591858	0	0.19159	0	0	0.0604575	0	0.0663065	0.0551958	0.142851	0.140265	0.208171
ADRM1	193.319	184.668	165.622	143.065	192.966	181.015	116.697	125.3	166.12	182.857	152.095	156.608	96.3387	103.186	116.014	124.405	113.581	225.654	224.115	204.315
ADSL	5.60124	5.20797	2.93466	3.04051	4.20609	3.92148	2.16855	1.88716	2.7245	2.20197	2.8234	2.72214	1.90475	1.57063	2.20282	2.14567	2.28926	2.44153	2.62108	1.54968
ADSS	220.344	202.536	153.382	193.12	164.702	171.147	236.076	241.756	174.659	195.865	155.772	162.562	256.291	244.741	208.737	195.086	186.111	219.492	213.534	224.71
ADSSL1	2.56536	2.95067	6.79033	7.4114	4.10015	3.26646	10.8128	12.3933	9.59936	10.3807	13.1894	10.8758	7.89849	7.70199	4.25282	4.27938	5.42089	9.09925	10.5482	9.77461
ADTRP	0.877837	0.383232	0.552584	0.318973	0.850839	0.790521	0.183496	0.562372	0.184888	0.0539009	0.049875	0.297726	0.239984	0.0944302	0.326193	0.207132	0.129318	0.334684	0.109542	0.596104
AEBP1	30.6342	35.1693	44.0595	30.0991	35.4628	43.9877	38.9975	41.8412	39.6418	46.7693	52.5912	57.2274	39.8373	38.4767	29.1152	27.41	29.3155	46.4381	49.5883	46.0681
AEBP2	30.5987	26.8964	28.5781	32.093	31.5729	32.0728	34.6166	37.11	38.9363	45.541	42.0765	45.7477	49.4027	44.0662	56.056	52.3187	48.5332	61.1834	58.6578	63.7177
AEN	71.5529	67.5414	43.7839	44.3959	68.7517	69.1307	40.0178	39.3305	89.5357	99.9129	36.5949	34.2185	67.0906	65.0212	89.8483	90.0234	73.3631	137.132	132.912	121.229
AES	181.716	172.696	210.97	196.928	192.964	186.581	107.334	107.889	75.092	90.8182	74.4632	69.7307	120.384	118.128	145.167	160.505	150.087	117.012	109.059	115.758
AF241726.2	0	0	0	0	0	0	0	0	0	0	0	0	0	0	0	0	0	0	0	0
AFAP1	23.0623	20.6238	15.7665	16.6852	17.5502	20.4306	26.0071	27.8669	23.452	28.2397	26.3161	28.4391	23.2014	22.5112	18.248	14.8819	13.3686	40.6652	39.544	36.6159
AFAP1L1	8.17963	7.36324	11.998	12.7579	11.131	9.85901	2.54051	2.1834	2.51915	2.41647	2.19213	3.96936	2.06739	3.19585	3.23607	3.18639	2.463	3.87369	2.84063	3.85859
AFAP1L2	4.3212	3.53224	3.68406	3.88729	3.40853	5.02952	6.47854	6.55121	21.2398	18.9724	20.9877	20.0271	5.81492	6.39716	3.57442	3.11825	2.22492	12.3962	10.4442	12.2373
AFDN	80.7731	79.3053	59.0857	66.0743	75.5125	88.4278	166.746	164.917	100.413	119.589	97.7277	102.633	141.986	139.059	96.8762	86.9308	78.74	108.844	109.955	107.825
AFF1	63.6078	60.3938	35.9592	44.7083	50.7602	59.623	93.8848	97.4338	73.2041	92.9519	76.5211	77.7431	95.1115	91.5726	61.7653	55.682	48.685	101.197	101.398	102.442
AFF2	5.15007	5.30451	4.12604	4.64685	5.35352	5.16776	16.379	16.6354	12.4083	15.8272	13.0638	14.4822	12.7852	13.1925	10.038	8.25473	7.74004	15.1395	15.758	16.2015
AFF3	0.724581	0.552976	1.71042	1.71482	1.51657	1.25565	0.119574	0.152694	0.451805	0.33368	1.43003	1.82694	0.156384	0.184605	0.212562	0.0674882	0.0702243	0.163571	0.231992	0.300165
AFF4	42.438	39.4793	33.1896	38.7852	43.4457	53.9057	54.8027	53.0247	51.2791	63.2831	80.4509	81.3537	55.0113	52.6064	35.6575	31.3874	26.1438	69.3014	70.4411	68.9991
AFG1L	4.82862	3.57608	2.60532	4.02082	3.44126	3.61552	2.68105	3.03814	3.38241	3.70609	2.93938	2.97315	3.79516	3.40871	3.66175	2.97553	3.55662	4.30105	3.92729	4.23173
AFG3L2	72.5231	70.9663	57.1575	56.6878	62.6501	67.7899	59.2054	60.3074	51.8357	61.3591	43.871	47.1916	73.9733	67.8582	69.0456	64.3984	58.5496	71.327	71.0995	72.8936
AFM	0	0	0	0	0	0	0	0	0	0	0	0	0	0	0	0	0	0	0	0
AFMID	15.5392	13.3021	15.9189	20.4381	16.2141	15.7023	32.5447	31.9501	25.9679	26.5244	34.2582	35.2538	29.2285	28.0264	33.2502	38.3294	34.2488	30.8805	30.3776	30.5562
AFP	1.19236	0.976013	0.0703659	0.0676965	0.637327	0.314577	0.233663	0.179031	0.117718	0.343186	0.0635106	0.126374	0.366714	0.300618	0.415373	0.329701	0.548909	0.213093	0.55796	0.069007
AFTPH	18.5299	17.4134	17.3374	18.822	20.241	19.5193	14.393	14.9735	17.1299	19.7042	21.7856	21.4961	15.6117	14.8817	14.9558	12.7069	13.9898	21.5152	21.1652	21.7992
AGA	8.98839	9.85249	14.3166	16.4952	11.2588	13.4906	16.6535	14.2503	20.7239	20.571	19.5762	18.4757	17.5731	22.7806	13.2298	13.0948	13.9099	14.798	15.2949	13.7038
AGAP1	23.2916	21.7402	24.2017	24.5207	24.5931	27.4912	28.317	27.2366	29.9798	34.3333	31.9772	31.9328	26.52	24.595	25.8172	24.2708	21.7471	40.8893	41.8812	40.5003
AGAP2	0.685864	0.405235	1.36339	1.04934	1.204	0.914275	1.55629	1.27191	0.798305	0.997424	0.707575	1.92827	1.48028	1.83478	0.488639	0.351351	0.66472	1.44509	1.14866	1.16993
AGAP3	21.4645	21.7687	29.1434	24.2781	19.0158	21.8014	21.9852	21.4373	21.8216	21.4727	21.8576	22.9783	17.6943	16.7844	19.7558	20.103	18.9397	23.5225	22.8906	21.4864
AGAP4	17.128	17.3312	20.7275	21.5288	17.2191	16.0539	15.7277	16.5152	14.4667	13.0067	18.0528	16.9531	13.8754	11.1677	16.199	17.7536	16.7355	13.0604	13.0203	13.4652
AGAP5	3.50853	3.42808	3.31285	5.02864	4.26745	4.01526	5.01153	4.74511	4.68007	5.31396	7.24268	4.8259	4.34822	5.28385	4.59408	4.8292	3.79027	4.45887	5.47269	4.62061
AGAP6	21.5968	22.864	27.5768	25.7626	23.794	21.0232	23.1344	24.1262	20.3355	16.989	22.6631	21.114	16.767	16.8039	17.8698	17.0695	18.0022	13.6257	12.7316	12.5257
AGAP9	18.3143	24.7476	31.9918	32.5342	24.0161	24.9108	26.3992	23.6285	22.9832	25.958	40.7546	37.355	28.038	26.7605	29.0039	28.8993	33.1998	14.6439	21.0444	16.8647
AGBL1	0	0.0167306	0	0	0.0152949	0.0150988	0	0	0.0141253	0	0	0.045492	0.0146677	0	0	0	0	0	0	0
AGBL2	1.15166	1.36744	1.2129	1.16689	0.22729	0.261771	3.99295	5.32064	3.25358	2.44781	2.79347	2.66657	4.10507	3.46643	2.68053	4.15454	2.83848	2.32207	2.81895	1.92778
AGBL3	1.86131	1.61687	1.44366	1.69083	1.70553	1.31886	2.42303	2.28902	2.41516	1.86739	2.49272	2.67731	1.66284	1.60895	1.50855	1.41168	1.59133	1.64739	1.02653	1.63123
AGBL4	0.683494	0.761196	0.460981	0.236529	1.39175	1.26399	0.790899	0.860101	1.69662	2.2183	2.08035	1.90418	0.960965	0.761503	0.803399	0.316791	0.431521	0.775562	0.7006	1.26582
AGBL5	41.0067	38.4045	54.2161	51.1153	48.0045	43.7018	49.1888	46.9743	54.8994	62.284	69.934	72.1505	38.8344	38.5729	40.5953	37.7487	36.7734	67.0851	67.6347	67.8981
AGER	5.49581	5.57886	10.7098	7.96664	7.80018	6.51552	16.1321	20.3195	12.745	13.6777	17.2401	14.3762	15.4401	15.566	24.4875	27.522	24.9773	14.6005	13.8984	11.6941
AGFG1	51.3043	45.728	33.9272	39.5516	48.177	46.4373	41.2575	40.7294	42.7641	43.4131	39.9262	42.5287	38.0167	37.923	33.8389	32.3006	28.1164	48.404	47.5033	45.9873
AGFG2	2.92612	3.40098	2.97223	2.69838	3.14704	4.1173	2.74549	2.94677	2.62625	3.47089	2.79602	2.18032	2.50892	3.14767	3.21251	2.27531	2.38389	2.36645	2.73854	2.46324
AGGF1	16.6368	12.0101	13.9836	12.4922	16.2019	17.9426	14.1718	13.5536	17.9631	20.9473	20.776	21.6079	15.1431	14.6249	13.9364	14.338	14.1312	17.5072	18.9003	20.9711
AGK	20.6256	17.2729	18.7736	22.3977	18.1592	17.109	12.0199	11.1074	12.04	12.5055	14.4691	15.5982	12.4099	11.5357	12.9809	13.6479	10.9132	14.6586	15.1519	15.0541
AGL	21.7988	21.4972	13.0241	15.1198	17.3621	20.2513	24.9427	21.9069	18.7181	20.82	16.1236	18.8982	22.6724	22.0476	32.2616	29.6334	28.0827	29.5057	29.7531	29.9983
AGMAT	8.64611	8.72455	6.69622	4.94195	9.05593	8.52972	6.24437	4.5121	6.36846	7.60542	5.54709	5.35411	7.01137	5.64315	6.26571	4.72778	4.65113	5.92613	8.63736	8.36605
AGMO	0.677079	0.696744	0.767179	0.307531	1.04229	1.42906	1.48608	1.57238	1.33692	3.24277	1.61569	1.60746	1.66591	1.80265	1.29391	0.479285	0.997432	1.16164	1.07725	1.75551
AGO1	57.4376	55.9578	28.2236	32.5072	38.3669	44.4606	25.4869	26.2472	26.0532	28.9961	25.3696	25.5073	23.2667	23.7908	22.0599	21.7747	20.097	33.6248	32.214	34.1244
AGO2	49.9143	43.1645	28.0986	33.8884	34.2523	42.0236	44.6934	43.4227	42.5489	54.407	46.7874	48.5261	46.1326	46.7302	37.4607	32.5477	30.5512	59.2139	58.8884	60.6232
AGO3	3.89149	3.85525	4.58493	4.99496	3.76985	3.99286	5.25501	5.12026	4.22502	4.48287	7.6993	7.52383	3.76588	4.45472	4.31433	3.34177	3.3314	5.23004	5.25354	4.95347
AGO4	12.5328	11.4117	12.7174	13.1153	12.1759	13.2048	20.9318	18.6806	22.0144	23.948	30.6185	31.4827	16.5007	16.8521	12.2945	12.4498	10.6344	21.2472	20.8	22.9319
AGPAT1	66.1517	60.3202	63.599	61.1255	69.2731	62.399	77.0736	75.5773	84.3147	90.9294	90.6932	93.861	68.791	64.5408	66.5214	62.6765	59.6627	94.2917	94.7131	95.0116
AGPAT2	54.7061	58.1273	69.2559	52.8857	63.3049	68.6512	34.8354	34.2894	25.7113	23.5135	24.1747	22.5626	23.8182	28.4433	38.7202	39.9201	44.3741	36.0496	34.6384	37.1488
AGPAT3	4.21407	4.06292	6.02946	5.89838	5.35075	6.82503	4.36505	4.45929	8.71143	9.14875	9.52817	8.40407	5.67795	6.29667	2.5851	2.83463	2.43883	5.53313	5.61406	6.25148
AGPAT4	13.8204	13.0066	13.4157	14.3409	13.667	17.5603	23.1648	21.7797	18.0468	19.3869	26.4362	25.5031	18.1492	17.2279	18.3484	17.3017	16.5854	20.8285	20.3737	19.9273
AGPAT5	84.6202	81.975	56.6452	64.0579	85.2281	97.6179	86.1655	83.5829	100.293	113.516	98.4088	90.8735	85.9429	82.5352	102.102	95.8421	86.8859	106.651	107.875	107.166
AGPS	41.6926	39.7888	27.6261	33.5918	38.7608	38.218	31.0677	29.6774	45.3824	50.4766	45.5289	41.0476	27.2174	26.8615	24.5049	26.1762	22.8276	44.6454	43.1526	44.9537
AGR2	0	0	0	0	0	0	0	0	0	0	0	0	0	0	0	0	0	0	0	0
AGR3	0	0	0	0	0	0	0	0	0	0	0	0	0	0	0	0	0	0	0	0
AGRN	27.0907	31.1933	48.8147	37.9189	34.5789	44.9231	116.619	118.558	127.72	146.236	156.419	157.594	116.22	120.265	98.0951	98.86	86.7176	137.865	145.215	135.108
AGRP	0	0	0	0	0.271865	0	0	0.254564	0	0	0	0	0	0	0	0.281282	0	0	0	0
AGT	0	0	0	0	0	0	0	0	0	0.0976381	0.0903453	0.269656	0	0	0	0	0.0780836	0	0.0992138	0
AGTPBP1	75.1864	67.2543	63.6104	73.2134	67.749	69.122	61.249	60.7206	60.6262	65.6257	65.711	64.5425	62.7122	63.0397	64.6839	55.7807	54.4021	82.9126	84.8171	88.1999
AGTR1	0.20949	0.130651	0.0659352	0.126868	0.0597196	0	0	0.0559192	0	0.0643154	0	0.0592085	0.0572705	0	0.111205	0	0	0	0.0653533	0.0646619
AGTR2	0	0	0	0	0	0	0	0	0	0	0	0	0	0	0	0	0	0	0	0
AGTRAP	44.7835	44.9738	64.7	58.5307	52.8005	53.2181	68.3324	71.7246	63.1001	74.1343	51.8515	60.0445	66.341	74.9974	72.9863	80.0467	80.4451	75.864	84.292	83.6772
AGXT	0	0	0	0	0	0.0919674	0	0	0	0	0.0464187	0	0	0	0	0	0	0	0	0
AGXT2	0.122909	0.114981	0.058027	0	0	0.0518829	0	0	0	0	0.0523738	0	0	0.0991613	0	0.0543773	0	0	0.0575149	0
AHCTF1	49.8743	49.6871	44.56	46.6623	41.4414	49.4979	38.5197	34.3665	41.7298	45.4696	42.2459	43.0177	31.8973	32.4189	31.3512	31.2564	27.1372	47.7547	49.0689	49.3932
AHCY	424.24	403.117	512.413	516.203	424.957	398.288	444.8	446.561	336.943	354.375	390.096	399.268	383.642	408.893	431.22	459.765	419.063	423.268	403.289	439.161
AHCYL1	124.355	118.111	113.428	123.839	115.369	116.135	132.218	131.953	120.953	138.028	153.181	154.576	115.351	118.148	106.697	104.276	86.7332	161.993	169.152	166.262
AHCYL2	19.1235	20.739	24.2431	25.5109	21.6851	22.7824	42.2227	44.3537	29.0053	34.509	38.3298	41.1374	36.9445	39.0857	28.5088	27.4499	20.6591	45.5351	45.473	49.2222
AHDC1	11.6502	12.1857	14.6211	13.774	10.9648	11.5655	28.9799	30.1447	49.5679	55.2954	63.5886	64.1583	19.5178	21.467	16.0359	15.3851	13.2814	40.623	41.8052	42.9892
AHI1	6.66806	7.15144	6.74401	7.75538	6.39459	7.4432	8.79168	7.55159	7.97694	9.17368	10.1053	10.3141	5.88064	6.66273	5.99819	4.83863	5.21975	5.93018	6.37116	6.53626
AHNAK	7.49878	8.31069	5.32514	5.36114	4.67376	6.04643	31.0139	31.8133	32.4909	43.8299	46.5854	43.5975	58.4104	57.4289	24.9767	21.661	20.8252	39.8997	39.1891	44.1238
AHNAK2	1.11271	1.11356	2.54111	2.10386	2.09132	2.35943	1.2779	1.28477	1.83942	2.12118	1.17985	1.05317	1.55988	1.58667	0.8654	0.709805	0.724287	2.23215	2.19174	2.1326
AHR	2.88521	2.44605	2.49726	2.51173	2.10763	2.23285	1.90825	1.4681	1.11565	1.82694	1.7417	1.47801	2.26769	1.91554	2.91958	3.35074	2.89995	1.66148	1.91267	2.11508
AHRR	0.601002	0.828556	1.46351	1.60913	1.13618	1.81594	2.42992	2.07709	1.62391	2.2433	1.4018	1.28738	2.77585	2.57752	2.64464	2.93884	2.58618	1.80898	1.83544	1.75744
AHSA1	216.588	202.462	190.506	175.271	177.831	167.9	117.791	116.969	138.856	136.125	130.522	140.754	91.4178	89.4637	113.88	118.894	114.081	159.012	163.92	139.224
AHSG	0.309649	0.193117	0.0974596	0.281287	0	0.0871404	0.0809082	0	0.244566	0.190131	0.0879648	0	0	0	0.082187	0.0913299	0.0760261	0.393523	0	0.0955775
AHSP	3.02505	5.25556	18.7702	18.8432	9.9787	4.01326	0.338749	0	0	0	1.10488	0.366418	0.70885	0.697305	0	1.14715	0.636617	0.823807	0	1.60067
AICDA	0	0.072938	0	0	0	0	0	0	0	0	0	0	0	0	0	0	0	0.0743145	0	0.144394
AIDA	108.35	103.454	80.0353	98.5817	95.4107	89.7298	68.2424	72.1054	72.6582	79.6019	76.7865	72.6973	67.4938	62.3202	73.7535	65.0487	59.5594	78.3301	77.6103	79.9245
AIF1	6.85208	5.51979	5.57132	7.43478	10.4178	8.83799	1.34278	1.06693	0.60132	0.35061	4.05527	3.2277	0.468307	0.767801	0.606226	0.505249	0.981368	0.907091	1.0688	1.76249
AIF1L	182.506	171.248	143.462	147.637	187.518	187.861	155.6	150.077	162.608	164.168	147.922	141.067	136.262	136.742	102.112	103.982	95.4032	146.914	143.225	142.177
AIFM1	96.6771	86.2487	102.453	101.102	92.7949	99.7297	53.2088	58.2402	61.3294	65.564	60.7921	59.1745	52.1766	48.4226	64.696	60.2576	58.3853	70.3712	69.8535	72.7878
AIFM2	8.70258	8.62792	6.43086	5.80021	9.38413	10.7412	2.70643	2.27249	2.87638	3.04931	3.14402	3.76965	4.03416	5.11321	4.25562	2.97134	3.20503	4.86872	4.42646	3.85407
AIFM3	1.12418	1.5144	2.5051	1.71564	2.38432	2.23985	3.87733	3.02479	2.55714	2.65064	2.95085	2.74519	2.91349	3.01115	2.00511	1.55176	1.78856	2.95738	2.90384	2.16524
AIG1	8.38349	8.73056	11.142	10.863	8.03547	10.3095	6.24919	6.71344	8.79524	9.12005	13.2379	13.1974	7.08323	7.86119	10.0761	10.0493	11.0218	7.8098	9.29684	8.87624
AIM2	2.17602	2.60112	3.53858	3.29452	4.23887	4.08246	3.69572	3.19466	3.43731	3.00627	7.10886	7.58517	1.48721	1.36545	2.98405	3.42298	3.73985	3.11111	2.94165	3.47024
AIMP1	85.3104	75.6429	73.5927	82.2032	77.9517	69.5588	64.2408	63.2316	75.0454	82.1358	79.1106	81.3066	65.5377	61.762	70.9508	71.3533	69.4487	76.6531	77.5193	74.807
AIMP2	98.7065	92.2157	70.4936	67.5792	88.3706	87.6836	55.4144	56.3991	75.664	76.7942	60.3601	60.5009	46.383	43.9219	51.6608	52.0295	46.8149	72.923	82.9802	71.2123
AIP	40.8729	33.6647	50.1993	47.7568	35.4618	34.757	46.3173	48.9775	44.3294	52.3759	82.7924	72.7023	46.5174	48.9857	53.0632	59.7525	67.9562	69.3057	62.5072	75.8331
AIPL1	0.182837	0.285071	0.230186	0.276817	0.364852	0.257266	1.14656	1.12251	0.529494	1.12265	0.623281	0.413405	0.59981	0.442531	0.291171	0.377489	0.404016	1.91698	1.31189	2.03166
AIRE	0.259586	0.0485681	0	0.0471618	0	0	0.0406962	0.0415748	0.041005	0.0478172	0.132737	0.176081	0.170318	0.041886	0.124018	0.0459383	0.152962	0.0494847	0.0485889	0.288449
AJAP1	9.08431	9.26756	6.08199	6.66937	8.10392	10.1322	1.85696	1.85002	1.42262	1.65896	1.85207	1.69323	2.8742	2.52727	6.48517	6.06326	5.47989	5.35571	5.5336	5.74699
AJM1	0.276804	0.517898	0.940918	0.352031	0.757528	0.888029	1.34527	1.64031	1.48665	1.27473	2.02876	1.54903	1.1351	0.71463	1.6751	1.76348	1.18254	1.68855	1.34711	1.99928
AJUBA	12.836	12.198	13.2324	16.1989	11.047	11.6598	33.1146	31.2597	48.4766	54.0609	73.7364	76.8739	25.2856	26.8729	25.1638	23.4344	19.8966	55.8301	51.0558	58.6026
AK1	2.45873	2.5557	4.81517	3.97071	5.14005	4.30533	5.49645	4.15664	4.31544	3.60653	5.04453	5.17327	2.91274	3.08571	1.52272	1.36981	2.34763	2.77753	3.15338	3.62596
AK2	90.9218	83.8667	103.189	109.098	96.1818	96.8101	90.3518	94.6795	79.3142	90.6551	94.7986	98.7745	89.8027	96.0041	109.744	112.009	98.9874	111.561	111.844	107.99
AK3	61.0556	58.739	63.6353	73.2293	58.4705	56.9432	57.7543	55.5739	43.5588	49.3483	46.9551	46.1648	82.9093	82.5643	91.0635	80.8688	83.3594	55.8715	58.0036	59.7476
AK4	258.412	245.401	157.814	181.844	237.964	261.97	26.6045	26.9992	45.9176	62.2539	59.434	65.8978	28.7556	28.7527	61.3742	60.0062	53.2797	96.3165	96.3126	104.998
AK5	3.89628	3.67779	6.4962	5.80335	5.94386	5.42312	3.41187	3.17633	1.21985	1.51949	1.31626	1.07145	3.91522	2.94523	2.6832	2.98169	3.80066	1.10408	1.24835	1.59269
AK6	52.6851	49.812	41.3672	55.3088	51.3017	45.5226	36.3671	36.7924	40.9905	44.9033	44.9002	41.6236	36.4838	34.4395	41.5932	42.8407	45.7566	38.7601	39.8456	41.4005
AK7	3.64229	2.63501	10.1799	11.6024	5.52384	7.54401	4.75847	4.43342	3.41373	4.51761	3.39381	3.50006	4.66004	4.81923	3.05489	3.56661	3.04051	2.96247	3.3179	3.14789
AK8	0.444651	0.748743	0.923672	1.13098	0.836599	0.675713	2.23071	1.13943	2.03692	1.47433	1.51579	2.26211	1.16697	1.43495	0.49568	0.786888	0.655033	1.94956	1.66458	1.89402
AK9	1.46712	1.48498	1.99845	2.11927	2.07746	2.25387	2.39432	2.00303	2.10855	2.06012	2.04972	2.18204	1.45968	1.28067	1.53207	1.51098	1.48809	1.32961	1.35056	1.91532
AKAIN1	0	0	0	0	0	0	0	0	0.539581	0	0.291113	0	0.84045	0	0	0.302249	0	0	0	0
AKAP1	81.6908	81.5553	68.852	56.4327	59.0914	77.7402	102.012	106.267	52.0145	64.3432	35.9217	40.4302	103.117	102.925	160.003	156.786	144.695	102.732	97.5882	100.888
AKAP10	22.4433	21.6048	26.2056	24.8019	20.0507	22.0775	20.7341	22.8265	23.305	25.4234	31.0386	34.1938	21.9401	23.5228	24.2131	22.6956	22.3243	26.692	28.0842	30.3384
AKAP11	18.2886	18.4601	12.4833	16.5467	19.3467	22.6538	13.4339	13.5474	14.8507	17.5884	18.9246	19.1811	13.0114	11.9501	11.2484	9.61847	8.09691	19.7886	17.2078	18.7034
AKAP12	133.145	130.197	117.639	104.039	124.799	144.099	80.1713	81.7909	70.9701	88.672	55.6228	56.0698	115.738	111.455	109.204	94.1859	90.6829	131.992	123.986	128.772
AKAP13	11.4368	11.8978	7.21439	8.33319	10.5389	12.3247	10.7768	11.604	13.5069	17.2179	17.9833	18.7548	9.40931	9.69086	6.26502	5.87052	5.57486	16.5513	17.1259	16.9447
AKAP14	0.415159	0	0.980011	0.942833	0	1.22674	0.813577	1.32983	0	0	0.707628	0.352012	0.510735	0.167472	0.330574	0.367349	0.458691	0	0	0.384434
AKAP17A	0.744994	0.919958	0.815994	0.568476	0.891984	1.08181	0.81757	0.596586	3.60106	0.46659	0.939669	0.252671	0.439922	0.312547	0.355925	2.32038	0.285345	0.454458	3.54196	0.303538
AKAP2	0.0617828	0.0866962	0.0875054	0.0280619	0.158513	0.0782401	0.0484297	0.123688	0.219587	0.113808	0.0526536	0.209542	0.0760061	0.124614	0.0245976	0	0	0.0883323	0.115644	0.114421
AKAP3	1.65532	1.73436	1.18788	1.3834	1.47228	0.7826	0.934238	1.80277	1.2028	1.09771	2.42644	2.18952	2.66089	2.72439	1.21262	1.99198	1.3168	2.01954	1.98298	2.39118
AKAP4	0	0	0	0	0	0	0	0	0	0	0	0	0	0	0	0	0	0	0	0
AKAP5	6.43381	4.38555	3.9991	3.20126	3.98156	4.12157	3.04117	2.8997	3.44727	3.00753	2.4247	2.02857	3.97737	3.73001	2.98626	2.51746	1.85748	3.51302	2.45091	3.20336
AKAP6	0.135282	0.161071	0.255474	0.201094	0.147249	0.14536	0.250648	0.256059	0.28169	0.23787	0.513575	0.625665	0.110951	0.178599	0.25461	0.195877	0.190231	0.621276	0.333789	0.478304
AKAP7	14.9789	13.3405	44.9355	53.0218	28.5984	27.1117	8.9686	9.51632	11.1321	12.167	13.1424	12.5131	11.9675	11.6834	15.8441	14.1342	16.2849	11.2742	11.6391	11.6695
AKAP8	51.8978	50.8242	48.3627	45.5009	60.5806	62.4765	41.7447	41.8763	53.2241	61.5457	51.6489	53.1595	42.7491	41.8704	42.8096	38.2677	35.2282	52.2145	51.7454	49.8368
AKAP8L	63.2863	68.0577	111.389	87.1028	70.4749	76.3104	88.6877	90.7172	91.6634	91.5711	107.951	100.795	83.9321	78.1303	90.7746	85.689	86.7513	101.917	108.617	105.21
AKAP9	7.73551	8.30952	10.6287	11.0978	9.67236	10.3703	10.2245	10.755	10.1441	11.5222	12.969	14.3052	9.46164	9.9962	9.15424	8.31982	7.1713	12.5215	13.5056	13.3874
AKIP1	26.5043	23.8068	29.3134	27.434	26.5501	25.6747	35.0128	34.5003	43.7019	44.5433	53.4551	55.2422	31.1771	33.5658	28.083	25.7879	23.6445	40.4604	41.9021	39.992
AKIRIN1	509.128	466.34	352.894	384.661	547.716	579.591	276.293	277.362	307.712	327.087	307.64	318.244	328.902	321.829	350.79	336.108	307.525	399.047	421.842	388.58
AKIRIN2	173.859	154.688	238.385	198.329	190.041	230.274	148.473	156.251	148.352	157.108	207.809	202.528	122.76	121.447	157.011	149.537	147.21	185.979	188.298	193.731
AKNA	13.3336	15.1311	16.0511	15.2756	18.8876	19.98	19.2155	18.3094	20.3746	24.92	18.197	20.6879	18.0942	17.0602	13.5175	11.7575	10.8842	24.6098	26.4371	23.4419
AKNAD1	0	0	0	0	0.0845187	0.0417175	0	0	0	0.0455115	0	0.209488	0	0	0	0	0.0363966	0	0.046246	0
AKR1A1	154.545	144.504	207.5	204.293	164.979	143.746	250.522	249.574	184.016	192.081	218.919	210.546	222.992	232.733	261.049	271.636	263.663	275.399	255.12	263.301
AKR1B1	126.278	118.319	148.12	140.511	138.697	127.17	108.036	114.46	113.311	121.562	122.831	118.661	87.3483	89.2985	117.67	117.607	114.91	131.241	129.113	131.68
AKR1B10	0	0.390829	0	0	0.119097	0	0	0.334553	0	0	0.118682	0	0.45685	0	0	0	0	0.132735	0.260664	0.128953
AKR1B15	0.292172	0.136663	0.0689692	0.0663527	0.187403	0.185	0	0	0.173072	0	0	0.247732	0.0599058	0.235721	0	0	0.0538013	0.139242	0.205082	0
AKR1C1	0.526468	0.259215	0.968047	0.830639	0.710912	0.350898	1.17289	1.04289	0.744087	0.586976	1.88916	1.71508	0.454505	0.536523	0.904601	0.956197	1.0613	0.343339	0.337123	0.538822
AKR1C2	0.789387	0.562642	1.5972	1.94637	0.642949	0.825116	1.7974	1.59539	1.06881	1.07326	2.81912	3.47408	0.647411	0.879483	1.16732	1.16413	1.27363	0.752404	0.562882	0.870198
AKR1C3	1.66128	0.701859	2.47944	2.67746	2.52069	2.26215	0.588102	0.815369	0.761867	0.493576	1.91818	1.90842	0.439512	0.56206	0.640068	0.331927	0.63156	0.306473	0.351079	0.396988
AKR1C4	0	0	0	0	0	0	0	0	0	0	0.216281	0	0	0	0	0	0	0	0	0
AKR1C8P	0	0	0	0	0	0	0	0	0	0	0.0886429	0.0881915	0	0	0	0	0	0	0	0
AKR1D1	0.157044	0	0	0	0	0	0.123102	0.125759	0	0.144642	0.0669192	0	0.0643992	0.0633504	0.0625238	0	0.0578369	0	0.0734882	0
AKR1E2	1.40677	1.22202	4.17468	2.55583	3.26553	2.96915	2.36297	2.17259	3.2539	4.25721	6.5083	7.32715	2.38991	2.18885	2.08028	2.84517	1.62829	2.39439	3.29146	2.9775
AKR7A2	41.5917	39.8018	65.2816	63.5483	47.8153	57.103	61.5706	61.5894	80.0242	75.6096	88.673	93.6558	52.2292	54.4591	56.7888	54.4186	60.3664	75.7768	91.6343	86.3714
AKR7A3	0.994197	1.06293	3.8891	2.58038	2.30783	0.959258	2.44929	4.89061	1.45829	2.35462	3.63125	2.76978	3.02857	2.86466	3.8451	3.01613	2.61534	1.75986	0.531693	1.44669
AKT1	47.9775	45.0658	49.1435	48.1093	47.2462	46.9894	44.9932	46.0169	50.8166	52.8661	52.0512	52.5057	38.7417	42.2887	33.9404	35.0785	32.1495	50.6863	49.0356	47.9124
AKT1S1	31.7926	30.6922	25.5824	21.2278	34.4666	36.9911	23.0297	23.493	32.7671	33.4539	28.8265	25.1262	19.1305	20.1168	25.0455	20.4149	21.0788	28.447	31.6562	30.5765
AKT2	25.8618	26.9892	25.6243	24.4615	27.6709	27.4252	33.5297	33.8008	33.6564	34.4274	38.0509	36.7614	32.882	33.8974	28.5545	28.3578	25.0933	31.5171	30.886	29.6468
AKT3	12.7394	10.0952	12.5129	14.3667	8.85623	9.62991	14.3461	14.9226	11.2967	12.418	20.6872	20.5601	14.3372	13.7935	12.0216	11.1589	9.83656	17.3465	17.1284	18.1577
AKTIP	11.5785	10.4385	8.55221	8.27018	10.7805	11.3518	11.1621	11.4404	8.92363	10.9651	10.0666	10.807	11.0276	10.4337	11.7474	13.426	12.655	11.748	12.6714	11.1971
AL020996.2	0	0	0	0	0	0	0	0	0	0	0	0	0	0	0	0	0	0	0	0
AL021546.1	0	0	0.415439	0	0	0	0.344886	0	1.39001	0	0	0	0	0	0	0	0	0.419365	0	0
AL021997.3	0	0	0.41171	0	1.1187	0.368117	0.34179	0	0.344383	0	0	0	0	0.351782	0	0.385815	0	0.415601	0	0
AL022238.4	0.0532256	0.199169	0.050257	0.145051	0	0.0898713	0.125166	0.213113	0.0840768	0	0.0453608	0.270779	0.0436526	0.0858833	0.0423813	0.0941921	0.0392043	0.101464	0.099627	0.0985728
AL022312.1	0	0	0	0	0	0	0	0	0	0	0	0	0	0	0	0	0	0	0	0
AL022318.4	0	0	0	0	0	0	0	0	0	0	0	0	0	0	0	0	0	0	0	0
AL024498.2	0	0	0	0	0	0	0	0	0	0	0	0	0	0	0	0	0	0.145683	0	0
AL031281.2	2.31456	1.4578	1.66615	1.56131	1.39149	1.0254	2.53285	2.29391	2.17197	1.75186	2.61705	2.54543	3.11993	2.40352	2.88309	2.37245	2.54881	3.23273	2.83105	2.35547
AL031315.1	0.459	0.483065	0.487574	0.312718	0.147204	0.435949	0.179898	0.0918908	0.226578	0.158532	0.195588	0.291888	0.470557	0.231447	0.365483	0.253838	0.507128	0.382808	0.0536969	0.159386
AL031708.1	0.136801	0.255954	0.215286	0.289966	0.116995	0.307985	0.0357448	0.10955	0.288128	0.377995	0.388624	0.425309	0.186995	0.11037	0.181549	0.161396	0.0671759	0.130392	0.298741	0.0422257
AL031777.3	0.460414	0.646071	0.108684	0.522803	0.295315	0.194352	0.631582	0.184348	0.272732	0.212027	0.294286	0.292787	0.0944013	0.278592	0.183304	0	0	0.109711	0	0.746094
AL031847.2	0	0	0	0	0	0	0	0	0	0	0	0	0	0	0	0	0	0	0	0
AL032819.3	0	0	0	0	0	0	0	0	0	0	0	0	0	0.21183	0	0	0	0	0.245729	0
AL033529.1	0	0	0	0	0	0	0	0.0564221	0	0	0	0.179223	0	0	0	0	0	0	0	0
AL034430.1	0	0	0	0	0	0	0	0	0	0	0	0	0	0	0	0	0	0	0	0
AL034430.2	0	0	0	0	0	0	0	0	0	0	0	0	0	0	0	0	0	0	0	0
AL035078.4	0	0	0	0	0	0	0	0	0	0.344667	0	0	0	0	0	0	0	0.178343	0.175115	0.173262
AL035425.2	12.0787	12.1067	11.8124	19.5935	10.6988	15.2962	54.1036	48.3627	72.9125	83.4363	58.8223	58.8886	44.932	35.8474	34.3492	29.3912	21.6065	57.1529	53.6958	61.9157
AL035460.1	0	0	0	0	0	0	0	0	0	0	0	0	0	0	0	0	0	0	0	0
AL049557.1	0	0	0	0	0	0	0	0	0	0	0	0	0	0	0	0	0	0	0	0
AL049629.2	0	0	0	0	0	0	0.399532	0	0	0	0	0	0	0.205606	0	0	0	0	0.238509	0
AL049634.2	0	0	0	0	0	0	0	0	0	0	0	0	0	0	0	0	0	0	0	0
AL049650.1	0	0	0	0	0.252375	0	0	0	0	0	0	0	0.242025	0	0	0	0	0.281275	0	0
AL049697.1	0.344006	0.128726	0.0649639	0.312497	0.23536	0.116171	0.377518	0.385668	0.543403	0.190104	0.527714	0.758372	0.0564268	0.0555079	0.164351	0.182634	0.202708	0.393467	0.193172	0.191128
AL049779.1	0	0.565179	0.570454	0.82322	0.516679	0	0.236787	0	0.238584	0	0.257439	0	0	0	0	0	0	0	0	0
AL049839.2	0	0	0	0	0.135445	0.133708	0	0	0.187631	0	0	0	0	0	0	0	0	0.0754775	0	0.146654
AL049844.1	0	0	0	0	0	0	0	0	0	0	0	0	0	0	0	0	0	0	0	0
AL049844.3	0	0	0	0	0	0	0	0	0	0	0	0	0	0	0	0	0	0	0	0
AL080251.1	0	0.0520032	0	0	0	0	0	0	0	0	0	0	0	0	0	0	0	0	0	0
AL096711.2	0.0847412	0.257643	0.0800148	0.192448	0.108708	0.0894283	0.132852	0.16965	0.0669299	0	0.180549	0.0898147	0.10425	0.051276	0.0674759	0.131219	0.109231	0	0.0594816	0.0392348
AL096814.1	0	0	0	0	0	0	0	0	0	0	0	0	0	0	0	0	0	0	0	0
AL096870.1	0	0	0	0	0	0	0	0	0	0	0	0	0	0	0	0	0	0	0	0
AL109811.4	1.43188	0.927354	1.45602	0.800446	3.01431	1.58082	4.66229	5.82138	3.91472	3.9564	6.10148	3.45547	4.2457	4.62087	3.24503	2.82634	4.21871	2.41463	1.8555	0.917934
AL109827.1	0	0	0	0	0.238194	0	0	0	0	0	0	0	0	0	0	0	0	0	0	0
AL110118.2	0.527974	0.493917	0.747791	0	0.677298	0	1.03466	0.422798	0.625504	0.97256	1.1249	0	0.433015	0.851925	0.210202	0.467172	0.38889	0	0.247064	0.4889
AL117339.5	0	0	0.0579829	0	0	0.155531	0.0962716	0.049175	0	0	0	0.0520675	0.0503633	0	0.0488966	0	0	0	0	0
AL117348.2	0	0	0	0	0	0	0	0	0	0	0	0	0	0	0	0	0	0	0	0
AL121578.2	0	0	0	0	0	0	0	0	0	0	0	0	0	0	0	0	0	0	0	0
AL121594.1	0	0.0589063	0.237825	0	0.215406	0.106322	0	0.0504244	0	0.0579956	0.160991	0.160171	0	0	0	0.0557167	0.139141	0	0.0589315	0
AL121722.1	1.00172	1.54623	0.0472927	0	0	0.0845706	0.510394	0.320869	0.316471	0.276786	0	0.042468	1.88958	1.49513	0.199408	0.221591	0.221352	0	0	0.0463794
AL121753.1	0	0	0	0	0	0.387602	0.719762	0.7353	1.08783	0.422852	0.391269	0.389276	0.753069	0.740804	0.731138	0.406237	0	0.437599	0	0
AL121758.1	0.357949	0.418574	0.337985	0.325163	0.153062	0.528846	0.140293	0.0716606	0.706784	0.164841	0.0762642	0.0758759	0.0733923	0.288788	0.213765	0.237545	0	0.511768	0.418753	0.0828644
AL121845.2	0	0	0	0	0	0	0	0	0	0	0.35321	0	0	0	0	0	0	0	0	0
AL121845.3	0.228403	0	0.143776	0.276643	0.0651112	0.0642763	0.119359	0.304839	0.240528	0.420731	0.259537	0.32277	0.124882	0.429968	0.424358	0.134733	0.224313	0.362836	0.285014	0.281999
AL121900.2	0.349451	0	0	0	0	0	0	0	0	0	0	0	0	0	0	0	0	0	0	0
AL132671.2	0	0	0	0	0	0	0	0	0	0	0	0	0	0	0	0	0	0	0	0
AL132780.3	0	0	0	0	0	0	0	0	0	0	0	0	0	0	0	0	0	0	0	0
AL133352.1	0.113543	0	0	0	0	0	0.0890028	0	0	0	0.193531	0	0	0.0916048	0	0	0	0.216447	0	0.10514
AL133353.2	0	0	0	0	0	0.104029	0	0.197349	0.291965	0.45396	0	0.417914	0.202117	0.198826	0	0.109031	0.0907607	0	0	0.114101
AL133410.3	0	0	0	0	0	0	0	0	0	0	0	0	0	0	0	0	0	0	0	0
AL133500.1	0	0	0	0	0	0	0.0966381	0	0	0	0	0.104532	0	0	0	0	0.181614	0	0	0
AL135905.2	0.0954671	0.133963	1.62257	0.216807	0.285757	2.29704	1.75859	0.764493	5.5043	5.4955	5.00367	3.84494	0.352335	0.269575	1.78639	0.380128	1.58216	4.27673	7.41581	5.96711
AL136295.1	0	0.0829204	0	0	0	0.0748326	0	0	0	0.0816383	0.0755406	0	0	0	0	0	0	0.0844853	0	0
AL136295.3	0	0	0	0	0	0	0	0	0	0	0	0	0	0	0	0	0	0	0	0
AL136295.4	0	0	0	0.0507062	0	0	0.131264	0	0	0	0.0475709	0.0473287	0	0	0	0	0.0411146	0.0532038	0	0.0516879
AL136295.5	0.101237	0.568241	0.0477954	0.41384	0.476189	0.555552	0.198392	0.121605	0.399794	0.233106	0.301973	0.343355	0.207573	0.326707	0.201528	0.134368	0.0745683	0.144741	0.284242	0.234362
AL136373.1	0.148725	0.139132	0	0.135103	0	0.125561	0	0.238196	0.117466	0.13698	0	0	0	0	0	0	0	0	0	0
AL136454.1	20.4716	13.0576	7.90767	16.906	14.3245	11.784	16.0471	10.8048	7.71695	7.71341	17.0502	7.88993	6.10534	9.7596	11.4846	11.5272	20.562	10.6432	11.7568	7.32413
AL136531.2	0	0	0.16678	0	0	0	0	0	0	0	0	0.29953	0.144863	0.285008	0	0	0	0.336712	0	0
AL138752.2	0	0.0876888	0	0.0851497	0	0.079136	0	0	0.0740337	0.086333	0.0798846	0.0794779	0.0768764	0	0	0.165881	0.0690426	0	0	0.0867981
AL139011.2	0	0	0	0	0	0.0640354	0.0594557	0	0.0599067	0	0	0	0.124414	0	0	0	0	0	0.0709865	0
AL139142.2	0	0	0.2568	0	0	0.114805	0.106594	0	0.214805	0.125246	0.347673	0.115301	0	0	0	0	0	0	0	0
AL139300.1	0	0	0	0	0	0	0.0759988	0	0	0	0	0	0	0	0	0	0	0.092411	0	0
AL139353.1	0.109845	0.205519	0.103719	0.449029	0.234854	0.231842	0.38747	0.26389	0.130137	0.202342	0.421264	0.0465688	0.180178	0.221554	0.0874654	0.340184	0.121363	0.261748	0.205607	0.559438
AL157392.5	2.78646	3.85795	2.94678	4.25248	2.47835	2.54067	2.44633	3.48095	3.6093	3.90095	5.50936	3.96922	3.38224	4.22639	4.34874	2.46557	3.20178	3.39957	4.6941	2.37382
AL157935.2	0.0636614	0.11911	0.240443	0.173491	0.217777	0.107492	0.548925	0.305877	0.150842	0.29317	0.542546	0.269891	0.208846	0.410889	0.152073	0.450641	0.234455	0.182036	0.119161	0.2358
AL159163.1	0	0	0	0.367705	0	0	0	0	0	0	0	0	0	0	0	0	0	0	0	0
AL160269.1	0	0	0	0.0539816	0	0	0	0	0	0	0	0	0	0	0	0	0	0	0.0556151	0
AL160272.2	0	0	0	0	0	0	0	0	0.333216	0	0.2397	0	0	0	0	0	0	0	0	0
AL162231.1	6.62488	4.33828	12.761	10.3511	6.34559	7.38283	14.3328	17.507	10.0463	10.9831	12.4211	13.0319	12.4967	13.7897	13.8208	15.1238	12.004	12.8816	12.0284	14.3549
AL162231.3	0	0	0	0	0	0	0	0	0	0	0	0	0	0	0	0	0	0	0	0
AL162377.3	0	0	0	0	0	0	0	0	0	0	0	0.0471014	0	0	0	0	0	0.0529482	0.0519897	0
AL162417.1	0	0	0	0	0	0	0	0	0	0	0	0	0	0	0	0	0	0	0	0
AL162596.1	0	0	0	0	0	0	0	0	0	0	0	0	0	0	0	0	0	0	0	0
AL163195.3	0	0	0	0	0	0	0	0	0	0	0	0	0	0	0	0	0	0	0	0
AL163636.2	0	0	0	0	0	0	0	0	0	0	0	0	0	0	0	0	0	0	0	0
AL353572.3	0	0	0	0	0	0	0	0	0	0	0	0	0	0	0	0	0	0	0	0
AL353588.1	0.138268	0.258698	0.261113	0.188405	0.177374	0.175099	0.270961	0.221448	0.109206	0.318373	0.707023	0.644805	0.340199	0.892423	0.440389	0.428208	0.254611	0.329476	0.258809	0.320088
AL354761.1	0	0	0	0	0	0	0	0	0	0	0	0	0	0	0	0	0	0	0	0
AL355102.2	0	0.265733	0.268213	0	0	0	0	0	0	0	0	0	0.232967	0	0	0	0	0	0	0
AL355312.5	0.239751	0.0897144	0.22638	0	0.0820157	0.080964	0	0.0383982	0	0	0	0.0813138	0.117978	0.0773713	0.0381809	0	0.0353187	0	0	0
AL355315.1	0	0	0	0	0	0	0	0	0	0	0	0	0	0	0	0	0	0	0	0
AL355916.2	0	0	2.35505	0.566426	1.06652	0.526422	1.22193	0.249662	0	0.287149	0.265701	0.264348	0.255695	0.251531	0.248249	0	0.918559	0	0.291783	0
AL355987.1	0	0	0	0	0	0	0	0	0	0	0	0	0	0	0	0	0	0	0	0
AL355987.3	0	0	0	0.300167	0	0	0	0.264608	0	0	0	0	0	0.266589	0.52622	0	0	0	0	0
AL357673.1	0	0	0	0	0	0	0	0.0984246	0	0.113203	0.0523738	0.0521071	0	0	0	0	0.0452655	0	0	0
AL358075.4	0	0	0	0	0	0	0	0	0	0	0	0	0	0	0	0	0	0	0	0
AL358113.1	0	0	0	0	0	0	0	0	0	0	0	0	0	0	0	0	0	0	0	0.0315154
AL358472.6	1.42361	1.46496	4.70474	4.7849	1.33925	1.32207	0.892741	3.30605	2.13634	1.83566	3.27579	2.29344	2.6854	2.18225	3.6274	2.14143	2.93605	1.89968	2.6647	2.76833
AL358472.7	0	0	0	0	0	0	0.0844993	0	0	0	0	0	0	0	0	0	0	0	0	0
AL359736.1	0	0	0	0	0	0	0	0	0	0	0.049791	0	0	0	0	0	0	0	0	0
AL359922.1	0	0	0	0	0	0	0	0	0	0.239239	0	0	0	0	0	0	0	0	0	0
AL360181.3	0	0	0.14288	0	0.129411	0	0	0.363527	0	0.13937	0.12896	0	0	0	0	0	0.111458	0	0	0.140121
AL365205.1	0.813356	0.50726	0.716793	1.42846	0.973834	0.54934	1.9552	0.955283	1.07067	0.699184	0.554537	1.24136	0.800483	0.962434	0.949875	1.24746	1.07837	1.03367	0.608972	0.70295
AL365214.3	0	0	0	0	0	0	0	0	0	0	0.136983	0	0	0	0	0	0	0	0	0
AL365232.1	0	0	0	0	0	0	0	0	0	0	0	0	0	0	0	0	0	0	0	0
AL365273.2	0	0	0	0	0	0	0	0	0	0	0	0	0	0	0	0	0	0	0	0
AL391650.1	0.820105	0.219201	0.221247	0.319281	0.500976	0.395642	0.367346	0.187638	0.555199	0.971153	0.599077	1.19205	0.384345	1.03973	0.279864	0.103666	0.258885	1.22836	0.877179	0.867897
AL445238.1	0	0	0	0	0	0	0	0	0	0	0.176756	0.527567	0	0	0	0	0	0	0	0
AL445685.3	0	0	0	0	0	0	0	0	0	0	0	0	0	0	0	0	0	0	0	0
AL445989.1	0	0	0	0	0	0	0	0	0.188615	0	0.407043	0.911182	0	0	0	0	0	0	0.11175	0
AL449266.1	0	0	0	0	0	0	0	0	0	0	0	0	0	0	0	0	0	0	0	0
AL451007.3	0	0.213335	0.430653	0.207158	0.585084	0.192527	0	0	0.540341	0.210036	0.194348	0.386718	0.18703	0.183984	0	0.403567	0.167971	0	0	0
AL451062.3	0	0	0	0	0	0	0	0	0	0	0	0	0	0	0	0	0	0	0	0
AL512428.1	0	0	0	0	0	0	0	0	0	0	0	0	0	0	0	0	0	0	0	0
AL512506.3	0	0.126787	0.12797	0.246231	0.231813	0	0.212474	0	0.214086	0	0	0	0	0.109343	0	0	0	0.258359	0	0
AL512785.2	0	0	0	0	0.181243	0	0	0	0	0	0	0	0	0	0	0	0	0.201998	0	0
AL513165.2	0	0	0	0	0	0	0	0	0	0	0	0	0	0	0	0	0	0.0719582	0	0.069908
AL583836.1	0	0	0	0	0	0	0	0	0	0	0	0	0	0	0	0	0	0	0	0
AL589666.1	0	0	0	0	0.248748	0	0	0	0	0	0	0	0	0	0	0	0	0	0	0
AL590132.1	0.208829	0.195358	0.147886	0.142276	0.089297	0.176304	0.163695	0.0418072	0.123702	0.144253	0.177972	0.0442664	0.17127	0.252721	0	0.138585	0.0384543	0.298568	0.0977209	0.096687
AL590764.2	0	0	0	0	0	0	0	0	0	0	0	0	0	0	0	0	0	0	0	0
AL591806.3	0.344657	0.21495	0.108478	0.417451	0.294756	0.969921	0.900553	0.735996	0.725908	0.740692	0.979097	1.16893	0.188445	0.741505	0.182957	0.508276	0.423107	0.219006	0.537604	0.425532
AL592490.1	0	0	0	0	0	0	0	0	0	0	0	0	0	0	0	0	0	0	0	0
AL603832.3	0.225295	0.421525	0	0	0	0.190205	0.529806	0.360829	0.177942	0	0	0.191027	0.184774	0	0.179393	0.3987	0.165946	0	0	0
AL645922.1	0	0	0	0	0	0	0	0	0	0	0	0	0	0	0	0	0	0	0.0558611	0
AL645941.2	0	0	0	0	0	0	0	0	0	0	0	0	0	0	0	0	0	0	0	0
AL662820.1	0	0	0.660872	0	0	0	0	0	0	0.214879	0	0	0	0.376451	0	0	0.171844	0	0.218347	0
AL662884.4	0.259475	0.242737	1.22501	2.35708	0.665721	0.219061	1.01697	3.11678	0.819749	0	2.21134	2.42008	2.55368	1.67472	1.65287	1.83675	1.91121	1.48391	0.242841	0.480543
AL662899.1	0	0	0	0	0	0	0	0	0	0	0	0	0	0	0	0	0	0	0	0
AL662899.2	0.0962235	0.0900166	0.0908568	0.08741	0.329168	0.0812367	0.0754267	0	0	0	0.0820052	0	0	0.0776318	0	0	0	0	0	0
AL669918.1	0.0897849	0	0	0.0815611	0	0.0758009	0	0	0	0	0	0	0	0	0	0	0	0	0	0
AL672043.1	0	0	0	0	0	0	0	0	0	0	0	0	0	0	0	0	0	0	0	0
AL672142.1	0	0	0	0	0	0	0	0	0	0	0	0	0	0	0	0	0	0	0	0
AL691442.1	0	0	0	0	0	0	0	0	0	0	0	0	0	0	0	0	0	0	0	0
AL713999.1	0	0	0	0	0	0	0	0	0	0	0	0	0	0	0	0	0	0	0	0
AL772284.2	0	0	0	0	0	0	0	0	0	0	0	0	0	0	0	0	0	0	0	0
AL807752.6	0	0	0	0	0	0	0	0	0	0	0	0	0	0	0	0	0	0	0	0
AL807752.7	0	0	0	0	0	0	0	0	0	0	0	0	0	0	0	0	0	0	0	0
AL845331.2	0	0	0	0	0	0	0	0	0	0	0	0	0	0	0	0	0	0	0	0
AL928654.3	0	0	0	0	0	0	0	0	0	0	0	0.29251	0	0.139164	0	0	0	0	0.161434	0
AL929554.1	0	0	0	0	0	0	0	0	0	0	0	0	0	0	0	0	0	0	0	0
ALAD	19.7882	21.2474	25.0814	22.846	23.9259	23.0018	30.6789	28.0236	28.2169	29.897	35.473	35.499	23.1445	25.874	21.2674	20.3126	20.7502	29.6388	27.5514	28.7041
ALAS1	77.4765	75.9728	60.1339	63.9423	70.9276	70.584	57.1281	60.0486	55.8218	58.833	70.8437	70.8889	53.881	51.5354	54.3708	46.2677	44.8634	77.6805	72.5994	71.1218
ALAS2	0	0.106468	0	0.206769	0	0.288249	0.356845	0.455686	0.0898881	0	0.193984	0.482491	0.373358	0	0.0906214	0.201405	0.251485	0.108477	0.319539	0
ALB	0.0719183	0.0672792	0.0679072	0.261324	0	0.060717	0.169124	0.172775	0.113605	0.0662389	0.245166	0.0609793	0	0.174068	0.0572656	0.0636361	0.0529729	0.0685489	0	0.199787
ALCAM	30.9886	32.9773	37.342	39.7668	32.5199	41.7851	92.4969	91.4054	56.6726	62.2552	51.666	53.7264	101.106	96.0471	73.2437	62.4133	58.4337	42.2415	46.226	49.6527
ALDH16A1	21.3942	21.58	21.1888	19.3871	23.0833	23.538	27.39	27.5624	33.1752	33.1462	34.7272	34.3729	20.678	22.9578	28.7809	29.4833	28.049	36.6455	33.0447	35.0201
ALDH18A1	129.173	135.621	143.281	131.108	132.091	158.817	167.578	178.323	176.541	202.722	183.073	195.866	143.44	153.747	124.628	113.441	113.053	201.309	210.399	198.2
ALDH1A1	1.79018	1.67471	1.69034	2.47804	2.47875	1.94318	0.26729	0.13653	0	0.235545	1.16241	0.578244	0.0699146	0.275104	0.271514	0.226289	0.439532	0.406265	0.159564	0.157876
ALDH1A2	0.0281684	0.0527028	0	0	0	0.0237812	0.0220804	0.0225571	0.266975	0.285384	0.144037	0.0238839	0.0693065	0.0681777	0.0448587	0	0	0.402731	0.316352	0.41734
ALDH1A3	12.7493	11.3758	8.74064	10.626	10.0398	10.8702	2.14389	3.26841	8.0424	9.14598	7.85323	8.24137	11.1119	10.0823	8.54356	8.74936	7.43823	15.7615	16.0669	15.7021
ALDH1B1	80.3659	76.6221	70.4322	69.1588	82.7528	82.7964	88.6415	89.9387	69.615	78.2734	55.5011	52.2813	116.103	122.907	71.5927	68.0457	59.6487	82.2504	87.6055	96.2304
ALDH1L1	0.318818	0.3811	0.351209	0.353975	0.227215	0.149534	0.152724	0.241123	0.0839358	0.0163134	0	0.0450541	0.116212	0.142899	0.0987239	0.0940341	0.0260924	0.15194	0.0828832	0.278821
ALDH1L2	1.48456	2.08319	1.99481	3.55299	3.54028	4.43489	4.09533	3.93226	6.69694	7.73064	3.60094	3.24371	6.29849	7.04813	3.02343	2.55141	2.31313	3.728	5.42397	3.83327
ALDH2	10.969	10.2147	15.9252	14.6855	12.5435	12.3404	13.7886	14.3464	22.3397	22.2538	16.6522	15.7835	11.9881	12.8008	11.5395	11.1871	12.1284	17.1474	18.6376	17.4686
ALDH3A1	0.247951	0.289946	0.117061	0.28155	0.371091	0.156999	0.194361	0.148918	0.195836	0.114185	0.31697	0.210237	0.355872	0.200044	0.394867	0.109698	0.228292	0.118167	0.406098	0.574002
ALDH3A2	79.9656	76.8482	66.4847	75.5113	76.2367	75.9577	68.9921	72.8611	93.9053	106.319	60.6166	66.9734	83.722	82.5709	71.3704	66.5965	60.5348	83.3176	81.8445	84.7401
ALDH3B1	0.806384	0.822946	0.380704	0.499448	0.532898	0.526064	1.8101	1.73177	1.38959	1.24909	1.6556	1.08775	1.02209	1.62645	0.554533	0.810818	0.728949	0.978224	0.891906	1.12006
ALDH3B2	0.300301	1.12372	0.779768	1.02298	1.73355	1.33103	1.00044	0.841675	0.711547	0.968051	0.447873	0.700216	1.41617	1.33253	0.179338	0.199288	0.276491	0.429347	0.0702624	0.208557
ALDH4A1	21.4625	18.5383	21.26	19.2574	20.1568	18.7867	27.1451	25.9913	23.2432	24.8611	19.7499	18.7003	23.3797	20.9806	25.32	25.0492	23.8099	22.5905	23.6603	27.2506
ALDH5A1	7.42891	6.53848	7.13909	7.4273	6.91723	10.2428	7.20159	6.51223	9.09632	10.8909	10.2273	9.98886	8.00352	7.3412	5.98534	6.4178	5.051	8.17022	8.18687	8.67012
ALDH6A1	12.2161	10.3057	12.1184	16.1504	10.4474	11.5106	26.6756	25.1261	20.0723	22.8377	24.6332	21.7642	27.0751	25.4902	18.528	15.9566	12.3455	26.0599	25.2479	29.1217
ALDH7A1	45.1137	44.5047	44.2821	44.6402	37.7267	38.2356	36.2638	36.6679	28.8532	32.987	35.9712	36.7506	30.5486	30.5963	50.4396	49.8203	49.655	51.0643	48.8623	49.0837
ALDH8A1	0.0846821	0.0792196	0.159918	0.769257	0.0724215	0	0.0663797	0	0.0668833	0.155989	0.216507	0	0	0	0.134858	0	0.124749	0.322859	0.0792535	0.0784149
ALDH9A1	117.396	112.021	117.642	127.385	121.81	117.459	93.462	100.066	108.262	116.24	102.865	106.512	85.0819	79.2537	83.0133	79.6452	76.466	112.246	108.084	106.26
ALDOA	8.74474	10.2693	16.9825	17.8031	11.1914	11.0479	19.7378	20.0149	15.8708	18.5075	27.0619	29.2379	23.2452	24.0175	34.6673	32.8715	31.7031	28.1382	29.9505	29.6336
ALDOB	0.12344	0	0.116555	0.280334	0	0.0521071	0.0967609	0.247124	0.146242	0	0.2104	0.156997	0	0	0	0	0.136383	0.117657	0.17329	0.114304
ALDOC	101.195	101.729	347.352	338.695	195.078	189.355	70.156	67.9509	29.4807	39.3442	60.8643	70.1896	88.3687	88.6694	141.737	143.56	138.505	69.3362	68.702	78.8819
ALG1	14.4558	14.7709	11.6349	11.2904	15.3281	18.5992	12.2932	12.345	16.1782	18.6694	10.0922	10.3122	11.5058	11.4906	12.4025	12.4607	11.63	17.9985	17.473	16.4484
ALG10	3.32014	3.15774	3.13496	3.3679	3.88056	5.04545	5.42199	6.07079	5.76906	8.51129	7.68693	9.00843	6.62594	5.49122	5.1552	4.45565	3.83131	9.38828	8.38971	7.94226
ALG10B	2.67284	2.89732	3.30494	5.08729	2.17701	2.561	7.84854	7.67824	6.26615	6.21304	9.36468	10.3242	7.39404	6.84576	7.04358	6.02521	5.82809	9.07842	7.74273	7.8376
ALG11	4.69992	3.9131	1.93044	2.86052	3.37633	3.92822	5.28671	5.00566	5.36394	5.67068	5.20707	6.35614	5.74336	5.17585	3.38683	2.59917	1.81745	6.02523	5.78419	6.33228
ALG12	16.0248	15.5007	20.9605	16.9488	20.2658	22.3054	22.4894	23.5202	26.4606	27.6371	21.9361	23.9414	20.4399	20.0704	20.1338	18.7987	16.6183	23.4951	25.1091	27.1134
ALG13	25.0936	25.3896	26.8028	29.693	24.7074	24.4657	26.6221	28.0282	25.6058	28.7124	29.7782	29.4505	33.2546	33.6223	38.9464	34.9854	33.7766	34.0393	34.7833	35.5688
ALG14	1.63879	1.62742	1.14268	0.961918	1.37996	1.5964	0.968387	1.171	2.09086	1.50937	1.41812	1.32539	0.909812	0.79329	1.3852	1.27159	1.24422	1.70619	1.76969	1.05058
ALG1L	6.0501	6.73789	10.0652	7.85135	9.85551	10.4588	8.80748	6.92124	5.91619	7.42976	6.38376	4.88558	6.85221	6.04331	8.02907	5.35336	6.36617	4.39363	7.28004	3.46812
ALG1L2	1.78222	1.21255	1.22387	1.4718	0.554249	1.77821	2.41305	2.20566	1.53559	0.895352	2.62351	1.92327	1.9932	2.61431	0.77406	0.86017	0.716035	2.16201	0.758168	1.35026
ALG2	33.2997	35.7216	32.7494	25.2204	32.517	44.6101	45.3765	43.8786	45.2063	45.0677	43.0893	38.8659	43.3363	40.3972	38.8328	36.8131	35.2621	42.1384	42.2137	46.5922
ALG3	29.8677	33.5162	44.1565	40.0611	40.2938	38.9484	48.8033	46.5444	48.6752	49.5938	45.1128	47.5582	46.1741	43.5554	45.2202	46.4043	42.7083	52.1921	53.7407	56.8078
ALG5	28.2276	27.5459	26.0261	25.1393	37.4891	38.2233	29.9362	28.1891	30.2507	32.0138	31.6981	32.8507	21.8797	26.2567	24.1512	26.74	26.6622	26.4831	31.0801	30.0337
ALG6	20.4158	17.6933	16.857	17.8232	17.6867	20.8548	18.7744	21.0553	21.3949	24.5423	25.5714	25.1414	18.0486	17.3625	19.6342	18.1038	20.3757	26.2827	26.9235	27.8253
ALG8	50.2219	47.6412	42.6987	50.2288	54.5767	65.9486	54.772	56.0673	68.7619	75.4496	65.7321	63.2473	47.9481	43.6439	46.103	47.5546	48.3541	68.6815	68.3611	73.1166
ALG9	1.66701	1.84302	2.4326	2.47798	2.5921	2.78916	2.58968	2.59704	3.27961	3.82446	4.85617	5.31972	2.33665	2.59203	3.18569	2.89643	3.05851	4.62228	3.77271	3.98539
ALK	0.0329894	0	0.186897	0.0599356	0.0564262	0.445621	0.103438	0.0264177	0.2345	0.42538	0.0843444	0.447546	0	0	0	0.087571	0.0728971	0.40877	0.339621	0.274931
ALKAL1	0.598689	1.30683	3.76865	1.63156	1.19469	1.51633	1.87718	2.55694	5.98949	3.12466	0.34015	0.846044	5.40112	2.73708	2.54246	1.76581	2.93984	1.33149	2.24124	2.58711
ALKAL2	3.76884	3.42203	3.6633	4.53128	2.27518	2.43317	1.47714	1.15396	1.22569	0.91885	1.03916	1.03387	3.36372	4.56097	2.91271	4.31564	5.06214	1.79613	2.17858	1.8476
ALKBH1	39.1117	33.3133	23.7063	25.8324	27.7524	26.3151	23.2951	23.8664	24.8882	26.8206	27.6557	25.7047	21.2914	19.9112	27.6751	26.4468	25.2232	35.4886	30.9299	32.3423
ALKBH2	18.878	18.95	25.6361	25.5306	22.0403	19.9669	27.1017	29.6402	25.1294	19.9269	32.2674	27.9665	23.3979	29.1775	25.4189	21.7714	25.7007	21.8348	21.6381	22.293
ALKBH3	12.3891	12.1647	10.1513	9.76619	14.3607	10.8053	9.22991	9.67515	11.9686	12.5424	9.8604	10.0706	8.98524	8.75629	8.8051	8.78804	7.61713	9.75926	9.29511	8.24864
ALKBH4	22.1649	21.1282	20.8295	16.604	23.0883	24.5659	21.9856	25.4886	32.0255	32.7019	32.9451	31.8866	23.606	23.8148	21.4966	25.84	21.9743	32.4406	36.474	38.4226
ALKBH5	113.821	105.197	133.712	131.682	112.838	121.996	106.468	101.694	112.687	110.021	169.283	176.555	87.4174	85.4409	127.732	131.028	116.194	131.564	135.168	138.179
ALKBH6	12.3329	13.0192	17.7881	16.3938	16.3048	15.8569	15.9645	15.8108	14.0302	14.4332	14.8498	15.3978	16.0073	14.423	13.424	15.6181	11.9176	11.9169	12.0188	12.4155
ALKBH7	53.9151	42.3173	103.707	77.1801	59.2423	69.3336	114.488	134.336	109.687	120.992	124.758	118.461	109.792	123.222	127.063	138.244	139.423	153.054	144.503	149.002
ALKBH8	24.7935	23.3958	11.0437	12.2895	19.0373	18.2926	15.0409	14.5455	15.9638	16.7295	10.2434	11.5623	14.5434	11.48	12.8323	11.0645	9.68687	19.8816	16.7473	16.3205
ALLC	0	0	0.0902134	0	0	0.322646	0.149785	0.306038	0	0	0	0	0.156717	0.385411	0.304305	0.253618	0.140747	0	0.0894173	0
ALMS1	21.0138	20.2241	16.3825	17.8018	18.8137	21.3445	15.727	14.9456	19.6271	24.1452	18.3211	20.4989	14.6407	12.5758	12.0815	10.7037	9.77566	23.5542	26.4918	24.1952
ALOX12	6.68445	5.21105	6.92526	6.5782	4.52568	5.56496	4.73032	2.89946	4.83953	3.07829	6.09233	6.14003	3.50252	3.37057	2.7352	3.61451	3.41914	4.07054	4.43129	4.47037
ALOX12B	2.74178	1.82026	7.18199	5.22232	2.64737	2.09073	7.14087	5.17027	4.19129	4.80613	4.37178	5.69937	5.8755	5.92252	5.91567	5.63465	4.75562	7.33416	5.95977	5.89671
ALOX15	2.56852	2.00237	1.75158	1.29626	2.80682	2.34918	3.02008	3.31382	3.49381	2.69425	2.00657	3.32726	2.51617	2.07225	2.27246	3.09344	1.94445	4.14832	3.6058	4.16226
ALOX15B	0.0802075	0.150067	0.530138	0.947192	0.274379	0.677151	0.251489	0.128459	0.126698	0	0	0	0.460471	0.517682	0.191598	0.425824	0.236314	0.0764497	0.150131	0.371357
ALOX5	1.30224	1.0355	2.15182	1.65615	0.779589	0.879534	0.816631	0.469272	0.977105	0.659672	0.554909	0.496875	1.92245	1.8386	1.08877	1.03705	0.527556	1.48948	2.07189	1.32645
ALOX5AP	0	0	0	0	0	0	0.111007	0.113403	0.223698	0	0.120689	0.360222	0.464575	0.799766	0.112762	0	0.104309	0	0	0
ALOXE3	0.129185	0.120852	0.79287	0.528087	0.441925	0.272661	0.708851	0.568978	0.102033	0.297459	0.220193	0	0.370826	0.938024	0.462892	0	0.285462	0.369398	0.241807	0.358873
ALPG	1.9484	3.00748	2.0237	1.41595	2.41614	2.05617	10.462	13.3403	3.61636	4.39661	10.5442	10.4905	24.5288	26.2515	17.376	14.2232	15.3559	25.8139	25.3466	27.6945
ALPI	0	0	0	0	0	0	0	0	0	0	0	0	0.0756789	0	0	0	0	0	0	0
ALPK1	0.197053	0.165908	0.241882	0.322208	0.252785	0.34936	0.21625	0.220918	0.140072	0.0544476	0.167936	0.233913	0.177773	0.15898	0.109834	0.122052	0.261258	0	0.129095	0.0729879
ALPK2	0.128761	0.120455	0.0243158	0.0467867	0.0880945	0.0869648	0.464285	0.515552	0.793238	0.640399	1.47044	1.28827	0.422409	0.519411	0.205054	0.0911459	0.132778	0.22091	0.289215	0.262309
ALPK3	2.9526	3.01136	0.251542	0.141166	0.246816	0.31862	0.417646	0.408885	0.245475	0.470278	0.775706	0.865873	0.291315	0.232839	1.6086	1.61076	1.40626	3.95691	3.9476	4.11141
ALPL	332.763	326.938	368.121	316.59	309.312	341.486	449.447	449.577	434.102	472.745	379.752	382.818	455.672	458.481	533.725	537.927	471.526	504.319	515.826	537.965
ALPP	0.238184	0.371366	0.299866	0.57698	0.543197	0.737318	1.86705	1.33515	0.564364	0.731248	0.338315	0.201955	2.34414	2.56218	1.83334	1.19427	1.34503	1.13512	1.63471	1.83797
ALS2	27.0607	25.3808	20.7813	26.8342	23.3828	26.3015	31.2223	32.5331	30.0552	35.5438	35.2609	35.9738	27.7373	24.9835	21.5101	19.8674	17.0896	37.2515	37.5621	36.9914
ALS2CL	3.00334	3.53709	2.70923	3.16672	2.75197	2.2639	3.08992	3.30694	2.32973	3.26012	2.12534	1.81894	7.3895	6.90137	8.1565	7.8775	7.48582	4.52398	5.06949	3.07904
ALS2CR12	0.0921701	0.0862246	0	0	0.157651	0.0778145	0.144499	0.0738091	0.0727974	0.0848914	0.392754	0.0781507	0	0	0.146783	0.0815557	0	0	0	0.0853487
ALX1	0.168075	0.314466	0.793504	0.45804	0.718702	0.99328	3.68897	3.09564	6.90291	6.50168	1.86211	1.85263	13.9224	11.526	4.95175	4.16414	4.58056	1.602	2.2022	1.712
ALX3	12.2726	11.4809	16.1014	12.6741	13.0368	10.0339	23.8984	18.828	15.1008	15.8248	19.4871	19.6069	16.7402	16.676	12.0352	15.6602	14.3682	18.593	18.2565	16.1493
ALX4	0	0.118458	0.0398545	0	0.0360975	0.0356346	0.363946	0.169002	0.566729	0.388754	0.64749	0.572616	0.138468	0.170267	0.0672179	0.112043	0.155448	0.965546	0.513536	1.25071
ALYREF	278.049	294.179	276.819	249.778	312.349	285.547	168.364	158.16	270.305	273.429	217.896	222.543	158.691	157.103	196.826	209.165	217.304	243.549	250.837	244.469
AMACR	0.652602	0.469619	1.42201	0.775235	0.686911	0.847628	1.57401	1.4472	1.22911	1.75696	2.01077	2.08566	1.35865	1.53903	0.959335	0.977218	0.850446	1.14836	0.845676	1.95237
AMBN	0.12089	0	0	0	0	0	0	0	1.05029	0.66806	0	0.307507	0	0	0	0	0	0.576131	0.905123	0.447773
AMBP	2.1419	3.00561	3.59545	2.27	5.59714	4.9226	3.35795	2.95399	1.50374	1.86316	3.54941	3.43044	2.83019	3.36012	1.32651	3.68519	1.13942	1.24762	0.779565	3.08527
AMBRA1	19.5295	20.9643	18.9184	16.5043	22.1158	23.1684	21.4618	21.5702	26.4495	31.0185	28.2701	28.2335	19.7811	20.8124	18.7262	16.9163	17.6954	37.3195	38.4213	37.7803
AMD1	218.156	200.56	106.454	134.565	202.296	200.402	103.248	104.398	115.797	114.407	97.1724	95.7398	87.0787	78.5779	85.561	73.0296	69.117	108.514	109.946	102.734
AMDHD1	1.17546	1.94551	1.19528	1.23207	1.00527	1.22139	0.779653	0.506854	0.285661	0.916075	0.0770592	0.460001	0.444944	0.875396	1.72795	1.44013	1.33201	1.46512	1.18473	0.753554
AMDHD2	8.12157	8.63846	9.76958	8.48938	8.75348	11.6469	14.3459	17.9965	20.1223	19.0592	16.64	14.3385	22.5374	21.5869	16.3444	14.5694	12.9476	16.1184	16.191	14.9895
AMELX	0	0	0	0	0	0	0	0	0	0	0	0	0	0	0	0	0	0	0	0
AMELY	0.575517	0	0.271709	0	0	0	0	0	0.227276	0	0	0.487979	0	0	0	0	0	0	0	0
AMER1	17.1155	15.3118	9.31631	10.2433	16.2365	16.7812	13.5291	12.3239	14.7904	15.5255	10.7621	12.8537	12.0319	11.0933	8.52062	8.11949	6.46231	20.3167	19.5989	19.7911
AMER2	0.801545	0.728417	0.583848	0.416073	0.567981	0.464026	0.197468	0.311766	0.198966	0.105464	0.234208	0.310687	0.3193	0.351052	0.291766	0.283695	0.0674736	0.305597	0.342931	0.190858
AMER3	0.371188	0.243071	0.175243	0.0674378	0.444424	0.37605	0	0.0891733	0.087951	0.068375	0.0949019	0.0944187	0.152214	0.0598938	0.0591123	0.0985324	0.0820218	0.106139	0.277914	0.20623
AMFR	23.7891	21.6232	24.6528	22.7596	15.6193	20.1552	21.8547	20.9416	28.1169	33.8369	33.4304	33.1887	20.7558	20.4518	21.394	21.6094	20.101	36.3034	35.7646	36.1674
AMH	1.8776	2.72256	3.90034	1.87619	4.73699	5.78586	9.49309	10.3746	16.6833	12.2782	9.52097	6.92526	4.38873	5.98356	6.65302	8.14075	6.50004	6.35321	8.34689	5.3898
AMHR2	0.207108	0.129165	0	0.188138	0.0590406	0	0.10823	0.0552834	0.218103	0.381505	0.0588349	0.292676	0	0	0	0.183257	0	0.0658015	0.129221	0
AMIGO1	2.31348	2.42926	2.36277	2.27314	3.14949	2.98952	5.10731	5.82251	5.44438	6.04447	5.95513	8.0065	3.60116	3.69488	2.63161	2.04706	2.26046	7.33531	6.18621	7.91326
AMIGO2	12.524	9.64861	6.72432	6.07884	8.50561	9.58864	5.2936	5.06374	9.98867	7.85964	13.6557	11.2437	4.83365	4.55681	1.71095	1.79264	1.76357	3.33542	5.22856	3.24038
AMIGO3	0	0	0	0.0770869	0	0	0	0	0	0	0.0723204	0	0.069597	0	0	0	0	0	0	0
AMMECR1	31.7935	29.0802	26.0082	28.9491	29.4535	32.7575	20.744	22.4155	28.5553	30.7246	24.3638	23.7341	21.5511	20.9595	18.6679	18.1391	14.578	31.0145	31.0809	28.8883
AMMECR1L	42.442	38.7498	31.2121	34.4303	39.3509	45.8231	35.6682	34.8042	42.224	48.8159	53.8647	54.5852	33.8463	35.8467	29.8954	26.9922	22.5068	49.789	44.9728	47.5674
AMN	0.575022	1.02696	2.02372	1.23465	0.625886	1.10332	0.655625	0.795362	0.619311	0.722198	1.29196	0.975118	1.20044	1.68698	1.49847	1.38764	1.9637	0.996512	1.02739	1.35537
AMN1	6.91737	4.55115	5.52671	9.04588	5.46078	5.83999	9.77209	8.70474	5.10322	4.6208	7.70916	6.96092	7.48119	8.83122	7.56596	7.53324	7.33475	8.54954	7.54106	8.44672
AMOT	2.82803	2.0577	2.3736	2.59495	3.39579	3.40047	5.17256	5.3986	5.59535	6.15657	8.91027	9.17977	8.52787	7.99719	4.16251	3.91783	3.09301	3.64851	3.23491	4.28521
AMOTL1	52.5186	49.9233	37.6377	39.8374	36.5113	40.1705	19.806	20.3693	31.5401	36.6462	33.3521	35.1318	17.8246	18.9206	14.8195	13.984	11.5516	33.7719	32.2998	29.6497
AMOTL2	54.7509	47.8399	42.0782	41.3299	46.8585	50.0953	29.301	28.7635	106.393	144.366	123.103	122.682	19.8721	18.6316	24.7226	21.1164	18.0265	101.393	99.3673	109.741
AMPD1	0	0	0	0	0.0673929	0	0	0	0	0	0	0	0	0	0	0	0	0	0.147501	0
AMPD2	19.6487	19.58	18.9562	18.528	18.5086	18.9625	20.2012	20.2668	20.1296	20.5231	22.1451	24.5072	15.852	17.2595	13.8599	15.2442	14.158	19.6781	22.4534	21.1611
AMPD3	1.64462	1.73922	2.66693	2.85806	2.93532	2.83732	2.01783	2.14729	2.68262	2.50263	3.77825	4.09247	2.08189	2.27874	1.79351	2.18284	1.63273	2.07874	2.27533	3.07892
AMPH	8.83392	10.4813	13.0611	13.4268	10.54	11.4963	8.20823	8.38544	11.0614	11.748	18.4359	23.713	5.72538	5.00634	5.35277	4.80435	5.04674	10.3916	10.2841	11.2128
AMT	0.169069	0.514031	0.11973	0.153584	0.289182	0.321158	0.16566	0.236932	0.267067	0.077859	0.0720436	0.322545	0.173326	0.238705	0.302902	0.112199	0.21793	0.0805742	0.395578	0.234835
AMTN	0	0	0	0	0	0	0	0	0	0	0	0	0	0	0	0	0	0	0	0
AMY1A	0	0	0	0	0	0	0	0	0	0	0	0	0	0	0	0	0	0	0	0
AMY1B	0	0	0	0	0	0	0.0815668	0.0833278	0	0	0	0.352917	0	0	0	0	0	0	0	0
AMY1C	0	0	0	0	0	0	0	0	0	0	0	0	0	0	0	0	0	0	0	0
AMY2A	0	0	0.120823	0	0	0	0	0.204939	0	0	0	0	0	0	0	0	0	0	0	0
AMY2B	0.518741	0.576269	1.74495	2.35614	1.19227	0.821151	2.84638	2.51839	1.28034	0.925691	1.74073	2.00677	2.47288	2.24951	1.8071	1.92207	2.29254	1.14339	1.15303	1.05077
AMZ1	0.415692	0.712942	0.294381	0.283213	0.53326	0.818878	0.407311	0.443844	0.684001	0.638108	0.708536	0.44058	0.397748	0.363323	0.0827497	0.122607	0.153093	0.297163	0.356624	0.417005
AMZ2	50.1989	46.7451	54.9634	61.4121	54.2674	45.9324	47.6168	48.9679	52.2569	59.8238	63.3124	64.8959	51.2384	49.7529	48.0482	51.0985	49.3283	66.854	63.1086	67.2974
ANAPC1	40.1626	38.2866	27.5115	30.001	35.6248	37.8213	24.5815	24.1944	27.0034	37.3268	24.0913	29.2541	24.5227	24.8098	20.2414	17.7918	16.115	42.0213	44.072	44.7955
ANAPC10	4.72632	6.63216	7.20119	7.46468	5.83337	5.75857	5.05202	5.63419	6.10842	5.58975	6.63694	7.19515	4.0084	5.24305	5.13187	4.60974	5.85485	5.88706	5.17731	4.82413
ANAPC11	52.0475	50.3827	69.3036	67.8249	48.9476	53.5134	75.9712	76.6936	73.7847	75.6554	82.3401	78.1367	73.6501	74.251	97.3413	112.973	112.256	88.411	90.3664	89.6895
ANAPC13	86.2754	80.7101	71.4506	74.9126	96.4124	85.615	47.8565	52.0226	60.0102	58.9803	71.5967	72.3669	35.8857	40.368	33.2831	26.4183	32.8356	52.8923	53.2837	51.1946
ANAPC15	26.3676	21.1204	23.0675	19.9731	24.2791	22.1897	12.3484	14.234	15.17	14.2764	11.7742	14.6428	12.298	12.3016	16.9037	16.8461	18.1806	14.2122	14.7433	15.3674
ANAPC16	54.2016	46.9747	67.7255	70.4626	68.9787	62.1194	88.5403	89.4172	84.9532	92.6519	105.405	109.964	82.5952	78.8484	87.0774	97.4104	97.057	87.9061	88.102	86.6497
ANAPC2	27.3321	27.6546	25.4288	23.4111	32.946	31.5825	28.1004	26.7076	22.9256	22.6276	32.0332	29.4128	19.6371	20.5044	23.1836	23.0404	23.0221	29.8765	32.8409	30.0987
ANAPC4	25.5702	22.8596	15.9124	18.2822	22.0898	22.2716	18.24	17.5957	19.3511	19.5213	20.4661	18.4109	17.8614	17.2306	19.1218	18.2954	16.8529	17.4528	18.1681	17.0756
ANAPC5	51.0647	49.2664	40.6123	43.8592	45.9165	45.3944	35.8504	33.5579	35.8418	37.4693	41.5678	40.9377	32.5071	32.535	32.1734	31.6655	28.5694	43.1785	43.5053	42.4418
ANAPC7	77.9248	75.5071	68.8845	67.1892	77.6689	72.9536	50.406	48.9697	52.3845	55.6151	50.3933	47.9092	37.9545	40.3037	47.4052	50.1753	49.0614	54.3956	54.3566	49.9265
ANG	2.88724	1.42994	8.17864	5.8627	2.61447	2.43755	2.92888	4.21615	1.07313	1.25141	1.44742	1.15204	7.93961	6.71412	4.05705	5.56033	6.63017	1.13317	1.5895	2.04449
ANGEL1	15.9792	16.4716	18.7706	18.0585	14.7667	14.4494	23.0328	21.8623	22.9085	27.3421	29.2045	30.7253	19.6578	18.6656	17.3969	14.8426	13.0527	28.5121	28.0314	26.2972
ANGEL2	31.0762	26.6984	16.862	21.2557	26.0345	26.4615	23.8887	24.351	27.4445	30.0978	29.6703	27.5381	22.3113	23.2945	21.8742	21.4131	17.0383	30.1293	27.6158	29.889
ANGPT1	1.73769	2.0081	0.836474	0.804741	0.874178	1.32322	0.213667	0.136425	2.17979	2.19672	5.51717	5.46019	0.223554	0.109957	0.298435	0.150743	0.250967	0.259809	0.542099	0.946523
ANGPT2	0.107543	0.100606	0.0338483	0	0.214603	0.0605288	0.1686	0.287066	0.509636	0.528269	0.519362	0.911854	0.940808	0.751957	0.171264	0.253756	0.105617	0.170841	0.201298	0.265557
ANGPT4	0.0519393	0.0485889	0.0980849	0.188728	0.133258	0.175399	0.244282	0.0415926	0.16409	0.0956753	0.265587	0.0880783	0	0.0419039	0	0	0	0.0495059	0.0972194	0.0480954
ANGPTL1	0	0.13353	0	0	0.183107	0.120506	0	0.0571516	0.112737	0.131466	0.243293	0.36308	0	0.0575794	0.0568281	0.0631499	0.105136	0.0680252	0.267175	0.132174
ANGPTL2	4.30905	5.60848	7.42984	4.70859	8.54532	9.06843	23.1057	20.954	17.4114	17.6006	15.7005	17.7916	10.4997	10.5302	7.1606	8.28873	5.70385	12.6787	13.3258	12.3752
ANGPTL3	0	0	0.0705608	0	0.191728	0.189269	0.175733	0.179526	0	0.137655	0.191059	0.126724	0	0.0602901	0.119007	0.330614	0.220172	0	0	0.138396
ANGPTL4	3.52267	2.56311	13.12	10.1334	3.68212	5.20451	7.05668	9.32472	32.4597	37.5819	78.8897	88.9419	14.2047	17.5259	12.7002	14.1996	17.5862	27.6071	30.221	33.4351
ANGPTL5	0	0.191893	0	0	0	0	0	0	0	0	0	0.173925	0	0	0	0	0	0	0	0
ANGPTL6	0	0	0.630874	0.101157	0.0952337	0	0.261867	0.0891733	0.439755	0.102563	1.04392	0.944187	0.456641	0.718726	0.443343	0.295597	0.328087	0.636835	0.521089	0.515575
ANGPTL7	0	0	0	0.0985804	0	0	0.59546	0.521413	0.257133	0.0999503	2.03467	1.93229	0.534013	0.35021	0	0	0	0	0.101563	0.301466
ANGPTL8	0	0.371548	0.375016	0.180395	0.169832	0.670618	0	0.318049	0	0.365804	0.676962	0	0	0	0.158124	0	0.146271	0	0.371707	0.183887
ANHX	0	0	0	0	0	0	0	0	0	0	0	0	0	0	0	0	0	0	0	0
ANK1	2.18192	1.957	3.1222	2.43161	3.405	4.70966	1.56928	1.6572	3.02025	3.54272	0.498426	0.629397	2.80415	2.97625	2.75831	2.40834	1.92194	2.2941	2.23152	2.49952
ANK2	15.126	14.7237	8.63231	9.16437	18.0876	19.8246	20.4125	19.6579	20.241	24.4629	22.9537	23.3453	15.1816	13.2463	9.37005	7.84175	6.88112	14.087	13.0961	13.5129
ANK3	10.4111	9.17181	8.95302	9.30244	10.0552	11.103	12.6204	12.088	9.12899	11.7285	9.24441	9.93698	14.5031	13.938	9.79992	8.85975	7.59865	14.0174	14.1097	14.2677
ANKAR	0.801406	0.868086	1.43376	1.53264	1.11824	0.925855	2.34748	1.35107	1.66569	1.51509	2.94763	2.86109	1.45291	1.59939	1.47777	1.30626	0.900971	1.00508	1.85534	1.36702
ANKDD1A	3.90169	4.64137	5.68531	6.51979	3.37798	3.74133	7.92923	8.56329	5.05994	4.92453	6.44507	6.61646	8.65171	9.3269	7.63265	7.84242	8.69256	5.00444	4.41795	4.19279
ANKDD1B	0.29555	0.0691213	0	0.0671198	0.0631898	0	0	0.177506	0.23343	0.27221	0.251878	0.187947	0.242393	0.178834	2.00034	1.96136	1.79597	2.11277	2.97349	2.05258
ANKEF1	13.3651	10.8229	9.58304	8.72627	12.2515	13.4696	6.64601	6.25435	7.2902	7.96279	7.11887	6.09105	7.12482	6.80661	5.08823	4.10212	3.29169	8.51914	9.0685	9.01123
ANKFN1	0	0.0303017	0.183507	0.0294242	0	0.0273461	0.0253904	0.051877	0.102332	0	0.110419	0.0274643	0.0265653	0.0261327	0	0.0286609	0	0.0308735	0.0606292	0.0299939
ANKFY1	26.6437	25.8089	22.3029	22.3775	28.2806	32.0513	23.1474	23.881	25.7788	28.7641	28.8702	29.7282	21.6967	21.6759	17.6315	16.6745	14.2853	32.125	33.0868	32.5299
ANKH	4.66539	5.22303	5.56065	5.31496	4.49684	4.4876	4.36149	4.76188	3.94153	5.15988	3.17756	3.93956	5.86489	6.54068	4.75015	4.41574	4.43632	6.45153	6.85368	5.98442
ANKHD1	1.30997	1.02122	1.62859	1.74531	1.34437	1.29026	1.19799	1.41617	0.689756	1.04565	1.54436	1.31435	0.823678	1.74383	1.37338	1.62276	1.31867	0.936447	0.858194	0.646944
ANKHD1-EIF4EBP3	0.533307	0.598687	0.382708	0.465081	0.839211	0.558303	0.3846	0.597896	0.320123	0.432249	0.327243	0.470277	0.384902	0.27537	0.492595	0.453015	0.314255	0.264327	0.319436	0.276549
ANKIB1	38.8657	35.562	28.3356	32.8304	36.006	39.0527	40.3183	39.2793	35.8891	40.126	37.9707	42.514	36.3453	34.2968	32.1135	30.9238	28.5019	43.311	44.3121	44.0325
ANKK1	0	0	0	0.169841	0	0.157846	0	0.0748603	0	0.0861004	0.318678	0	0	0.0754206	0	0	0.137713	0.089103	0.08749	0
ANKLE1	13.1335	13.2412	14.0716	14.0941	12.1632	11.3752	16.6427	15.3671	12.3617	13.1619	13.9766	14.4247	19.5336	19.1057	18.0978	17.3413	16.9917	22.442	21.2715	21.4875
ANKLE2	16.4297	17.1728	17.2414	16.4236	15.2367	18.986	15.7262	14.6667	18.6817	19.0653	20.0872	20.8078	15.2258	14.1949	14.9591	14.8566	13.5416	19.8227	20.5409	18.141
ANKMY1	1.12155	1.18778	1.43864	0.865037	1.39351	1.76868	1.64218	1.4065	1.93877	1.63718	1.83951	2.61962	1.66611	1.19509	1.02784	1.32943	1.02873	1.77495	1.74282	1.54802
ANKMY2	33.6986	30.7288	34.2296	41.3571	32.3129	33.9101	24.9478	27.667	38.781	35.3482	44.3842	44.0139	17.2387	17.3012	19.8536	18.2973	19.8696	43.7186	42.29	41.2122
ANKRA2	14.4314	16.8329	20.0086	20.1622	14.9979	13.8031	24.4862	23.9177	21.4978	23.1344	35.5737	36.4767	23.8964	20.4122	28.1461	25.539	23.4797	26.0306	26.1578	24.866
ANKRD1	9.32692	10.2178	3.36046	3.34446	0.629727	0.207217	2.11637	2.84999	21.1304	20.5717	20.4994	19.4585	4.12666	5.14857	5.37455	5.42949	2.71182	4.91287	5.51306	6.02293
ANKRD10	83.4044	84.7961	97.9006	109.465	81.0244	90.4554	114.819	114.015	86.2628	77.2102	113.084	110.884	95.0317	93.9993	109.259	114.538	113.183	67.6256	76.0154	67.6703
ANKRD11	32.0957	33.1069	32.207	27.7218	39.536	46.0918	35.4484	35.6165	40.5281	51.1995	41.3581	41.7377	31.4103	32.1925	26.9719	24.4619	22.3955	49.786	50.1877	46.9172
ANKRD12	6.04594	6.2308	7.97351	8.53536	6.64547	9.40526	15.3986	15.5405	11.2882	14.405	14.3427	16.8076	21.655	20.0389	17.836	14.5757	12.8341	15.2664	16.0104	17.2543
ANKRD13A	15.0677	15.085	12.5737	14.7682	15.4295	14.6179	16.4216	17.0672	15.946	15.7039	18.3889	16.9505	14.3089	14.2092	11.8926	9.44387	10.2223	15.4956	15.246	14.7175
ANKRD13B	17.0638	20.3114	28.9902	22.6123	20.8176	22.8225	22.0053	19.6397	9.22635	8.67491	11.1022	11.2013	11.0353	9.32591	22.0609	23.3786	21.7136	13.3496	14.5961	12.7993
ANKRD13C	29.0173	27.4422	27.5986	31.0648	25.1777	29.1386	26.1432	26.9615	26.759	23.3182	31.8017	33.9253	25.8791	26.2678	29.2499	27.4528	25.1886	36.1718	35.0718	34.9944
ANKRD13D	12.1745	12.1416	15.9832	14.4137	10.7558	11.6981	10.2597	11.3595	13.4561	13.6712	17.2614	15.6856	10.6745	9.99918	10.3054	10.8695	10.2869	12.2314	11.8046	11.8828
ANKRD16	6.58976	5.19913	10.1954	9.52017	7.60475	7.30615	11.8869	12.2707	10.284	9.87185	9.60815	11.3768	7.48822	11.0174	8.66096	8.64093	8.77196	10.9729	9.95687	11.4689
ANKRD17	61.6952	61.0362	44.8095	47.9463	54.1081	59.0162	38.2746	38.1803	47.9633	55.9687	52.5273	53.7134	34.5707	33.6985	28.168	25.0198	22.4169	55.7674	59.2125	58.1938
ANKRD18A	2.24412	2.31358	2.72437	3.32827	3.44673	4.48516	6.42608	6.23473	8.21109	9.27995	10.4213	10.9507	10.7425	10.3089	7.73106	6.28123	6.34192	3.3176	3.6433	3.09584
ANKRD18B	1.07812	1.24133	2.54498	2.18476	2.16322	2.62559	1.5277	1.6603	2.98032	3.2463	2.68577	2.53146	1.83645	1.77309	1.58486	1.90793	2.26017	1.69951	1.78517	2.30385
ANKRD2	0	0	0	0.152049	0	0	0.131204	0.268073	0.264399	0.308324	0.142647	0.141921	0	0.13504	0	0	0	0	0.15665	0
ANKRD20A1	0.0624822	0	0.176992	0.0567592	0.0534358	0.0527505	0	0.10007	0.0493494	0.0575479	0	0.211914	0.0512443	0	0	0	0	0.11911	0	0
ANKRD20A2	0.122847	0	0.23199	0.334784	0.262651	0.15557	0	0.147562	0.0970264	0.0565728	0.209389	0.208323	0	0	0	0	0	0	0	0
ANKRD20A3	0	0	0.0597817	0.0575138	0.0270731	0.106904	0	0	0	0.204096	0.0269788	0.0268414	0.0259628	0.02554	0	0	0	0	0	0
ANKRD20A4	0	0.0503773	0.20339	0.244593	0.184217	0.0454637	0.0844244	0.086247	0.0850648	0.644779	0.642513	1.09584	0.0883312	0.0434463	0.171518	0.0476495	0.0793301	0.102656	0.151197	0.199462
ANKRD22	0	0	0	0	0	0	0	0	0.332062	0.129076	0	0.237654	0.114938	0	0	0	0	0.133577	0	0
ANKRD23	0.354035	0.110399	0.278575	0.160804	0.252314	0.249078	0.740047	0.567017	0.326227	0	0.100574	0.250154	0.29036	0.238026	0.140952	0.156632	0.21731	0.39369	0.276116	0.218556
ANKRD24	9.93404	8.83619	11.584	8.62964	9.79564	12.374	16.3399	16.5623	11.5762	10.7995	12.1209	10.1261	15.0036	14.4088	13.9615	14.65	16.4335	17.2298	16.9687	14.7282
ANKRD26	8.6553	7.21003	7.33509	7.19573	8.86688	10.1475	7.14423	6.58821	9.32414	11.9154	13.2149	14.7554	7.3745	6.9583	7.25715	6.65725	6.93841	9.44499	9.87509	9.03427
ANKRD27	34.1654	34.7672	38.1864	37.4118	24.9616	27.4868	30.6833	31.6676	28.4008	33.233	26.6401	25.8752	34.1825	31.3558	31.0698	30.6139	28.1258	42.4078	40.9746	41.629
ANKRD28	36.4862	32.7424	24.6487	27.1181	29.7668	33.7493	16.2418	16.3682	19.4271	21.9404	19.2553	19.4495	19.7491	19.5143	18.608	18.4101	15.5632	22.8082	23.0202	21.3605
ANKRD29	2.12809	2.09747	1.82999	1.89865	1.52748	1.50789	0.417036	0.66949	0.720343	0.525009	0.615341	0.483321	1.18434	0.950434	1.36166	1.74852	0.923698	0.977972	1.13809	0.703783
ANKRD30A	0	0	0	0	0	0	0	0	0	0	0	0	0	0	0	0	0	0	0	0
ANKRD30B	0.0405998	0.0379809	0	0	0	0	0.031825	0.0650241	0	0	0	0	0	0	0.032328	0.0359243	0.0299046	0	0	0
ANKRD30BL	0	0.0459272	0	0	0	0	0	0	0	0	0	0	0	0	0.273641	0.217202	0.361612	0.23397	0.13784	0.227303
ANKRD31	0.154866	0.072438	0.329014	0.246192	0.165555	0.261491	0.242789	0.217027	0.428104	0.392249	0.461938	0.295448	0.127012	0.406067	0.0308283	0.171289	0.114069	0.221415	0.579752	0.250958
ANKRD33	0	0.183969	2.47582	1.66733	1.2894	0.885469	2.36366	2.15222	0.517736	1.14712	1.34077	2.11207	2.20423	2.96162	2.34882	3.30614	3.52468	0.999685	0.79754	1.3354
ANKRD33B	9.93021	9.70769	3.14108	3.60826	9.3205	10.3956	3.0163	3.31998	5.76464	6.2193	5.81824	6.2517	7.75735	7.63101	5.71282	4.59102	4.35201	8.35284	8.29456	8.36772
ANKRD34A	0.198152	0	1.37207	0.600008	0.282438	0.278816	0.10355	0.211571	0.104336	0.0608346	0.281454	0.280021	0.325026	0.479599	0.210374	0.116888	0.145953	0.188868	0.309082	0
ANKRD34B	0.24142	0.395232	0.569887	0.767574	0.516165	0.713364	1.27738	2.17493	1.71609	1.77884	14.4023	14.8407	2.17799	2.48337	0.576698	0.534044	0.400101	1.20807	0.67783	0.61477
ANKRD34C	0.0490544	0	0	0	0.0419521	0	0.0384522	0	0	0	0	0	0	0	0.03906	0.0434052	0.036132	0.0467561	0	0.0908479
ANKRD35	8.52169	11.4851	13.7062	10.6277	12.1053	14.2669	6.7365	6.30362	8.841	8.51388	5.23146	4.59249	5.92289	4.60288	4.54282	4.53697	5.26615	4.13006	4.5284	5.55046
ANKRD36	2.07536	2.70849	3.53213	3.37486	2.32268	2.31453	3.35404	2.54419	3.39972	4.2949	5.30609	4.88803	3.88749	3.41076	3.40705	2.47115	2.1703	2.80845	2.97342	2.96569
ANKRD36B	1.07607	1.77842	1.42247	1.85726	1.68716	1.57468	1.15278	1.00532	1.64313	2.27951	1.86469	1.64231	2.55933	1.44693	0.94251	1.30127	0.634079	1.57267	1.44349	0.996429
ANKRD36C	0.594849	0.74197	0.775642	1.10646	0.823649	0.88483	0.688324	0.74855	0.872525	0.939211	1.23117	1.6332	0.511093	0.571328	0.473654	0.451153	0.479876	0.971965	0.954369	0.472136
ANKRD37	1.31789	1.05675	22.3989	24.8842	1.4491	1.43052	3.09916	3.39221	2.82527	2.68773	4.49261	7.34314	5.32709	7.139	12.4427	13.577	15.1155	1.61504	2.81921	4.35841
ANKRD39	4.87559	4.98736	5.16298	5.75358	5.26082	4.65478	6.5364	5.47337	4.60659	4.95221	4.93182	4.86807	4.82084	4.70557	4.97071	5.60431	4.36316	4.03912	4.22187	4.76792
ANKRD40	70.3712	67.6592	47.3873	53.1424	63.4808	63.8085	48.0556	46.6464	70.0193	69.8884	64.156	67.2692	47.5682	43.9649	35.9732	36.0751	30.6573	69.8431	67.0318	66.74
ANKRD40CL	0	0	0	0.0602301	0	0	0	0	0	0	0	0	0	0	0	0	0	0	0	0
ANKRD42	7.3684	6.35246	4.60419	5.90602	4.72618	5.12298	4.30358	4.1651	4.93532	5.38929	5.41771	5.54325	2.69572	3.26377	2.58845	2.8764	3.00632	7.47074	5.94952	5.88658
ANKRD44	0.113729	0.124125	0.125284	0.189405	0.162105	0.224036	0.0891487	0.0151789	0.0748541	0.122206	0.371542	0.433937	0.10882	0.0764625	0.135837	0.117404	0.0698078	0.162601	0.124178	0.228176
ANKRD45	0.500587	0.312198	0.157556	0.303157	0.85622	0.493057	0.0653992	0.334055	0.395372	0.691584	0.426619	0.424446	0.0684255	0.0673111	0.199299	0.442939	0.307265	1.03379	0.546579	0.695309
ANKRD46	25.1631	24.2036	20.2529	24.64	21.9125	22.3009	15.3741	15.9399	17.2046	18.218	21.0182	21.0173	15.9486	14.8472	14.3877	13.662	13.4628	20.0465	19.4102	21.4074
ANKRD49	13.5692	13.6605	10.341	13.1398	14.2554	13.8981	18.9513	17.816	18.2246	19.8567	12.5621	16.2359	17.5687	16.8935	15.1923	14.932	13.4953	16.2161	15.9225	16.2643
ANKRD50	19.3046	21.3664	14.6032	17.3106	19.4856	23.2228	37.322	38.0393	30.0143	35.3822	43.4486	44.2109	30.895	30.8598	23.0022	20.4049	18.0029	41.8282	41.1485	40.7387
ANKRD52	28.0868	30.3966	19.0582	21.1618	22.8428	26.3625	24.0453	21.6097	28.7949	31.2962	34.1448	32.5935	19.9187	18.0614	14.6684	12.4992	10.7496	29.133	31.6466	28.66
ANKRD53	0.288442	0.449726	0.998633	0.524045	1.39785	1.54227	1.20587	1.92485	1.44284	0.885546	1.55687	1.38589	1.18282	0.775704	0.306233	0.255225	0.637373	0.733142	0.899837	0.623221
ANKRD54	10.5548	10.7854	15.3325	12.5874	12.1281	13.8461	10.2677	9.70918	11.1579	10.3195	14.4845	12.7586	7.54663	7.5984	8.74913	7.99826	9.68802	9.49278	9.92881	8.77121
ANKRD55	0	0	0	0	0	0	0	0	0	0	0	0	0	0	0	0	0	0	0	0
ANKRD6	5.97767	5.94669	7.90198	7.68167	7.60595	7.97615	15.4971	14.2205	14.2098	13.5626	15.308	14.785	10.1399	9.33957	6.08322	5.34087	4.87548	7.14285	8.07786	8.2624
ANKRD60	0	0	0	0	0	0	0	0	0	0	0	0	0	0	0	0	0	0	0	0
ANKRD61	1.5457	1.26524	1.09462	2.10618	2.1481	1.6312	3.63488	2.32085	3.05205	1.24568	5.7632	6.0615	1.2677	2.80586	1.38463	1.70962	0.853888	3.49905	3.4357	5.00957
ANKRD62	0	0	0	0	0	0.0426104	0	0	0	0.0929713	0.0430135	0	0.0413938	0.0407196	0.0401883	0	0	0	0	0
ANKRD63	0.212483	0	0.200632	0	0.363438	0.717555	0.832795	0.34031	0	0.195703	0	0.180164	1.39413	0.685714	0	0.376027	0.156509	0.810112	0.994308	0.393515
ANKRD65	0.642994	0.343724	0.954065	0.667543	0.864127	1.47344	2.59212	3.23655	2.17649	3.4687	2.89648	2.33654	4.36945	4.59472	3.43765	3.73879	3.38293	1.57595	1.80532	2.38163
ANKRD66	0	0	0	0.059757	0.112516	0.111073	0.0515647	0	0	0.0605875	0	0.0557766	0	0	0	0	0	0	0	0
ANKRD7	0	0	0	0	0	0	0	0	0	0	0	0	0	0	0.0635511	0	0	0	0.149391	0
ANKRD9	9.72819	9.19514	17.9263	12.6289	10.4212	13.8399	16.0956	17.3596	16.5102	15.8737	18.4174	15.2126	11.954	12.4382	15.2779	15.101	14.4302	16.0422	18.0516	15.928
ANKS1A	38.1385	36.1865	30.4234	30.9833	32.2988	35.0706	24.6515	27.8623	26.2611	29.913	30.8705	33.2101	21.5248	21.3819	18.9175	16.2408	14.5933	39.1311	41.2322	39.737
ANKS1B	0.593273	0.47278	0.705416	0.738537	0.582543	0.686377	0.292808	0.263938	0.173547	0.263092	0.543061	0.298094	0.180211	0.301369	0.244947	0.194426	0.129478	0.0837744	0.205645	0.122081
ANKS3	6.48225	7.24805	8.16094	7.23445	8.13079	8.86045	8.73489	8.89874	9.02057	8.1879	9.44411	8.58466	8.10114	9.21439	8.13558	8.986	8.45791	8.73823	7.91559	7.66034
ANKS4B	0.223224	0.261031	0.210774	0.152084	0.238631	0.188457	0	0	0	0	0	0	0.045769	0.0900472	0.133308	0.0493794	0.0822102	0.159575	0.261143	0.051676
ANKS6	23.4467	22.9873	25.6906	24.3917	25.9924	26.934	29.9361	29.1752	29.621	30.8249	23.1877	25.0716	21.9767	21.3087	24.5722	24.9493	23.8425	31.0363	31.8362	29.9994
ANKUB1	0	0	0	0.0337138	0	0	0	0	0	0	0	0.0629362	0	0.089827	0	0	0.0273364	0	0	0
ANKZF1	30.9192	30.9297	65.1727	62.8085	39.5111	39.0044	31.5791	33.0237	32.9472	39.6637	43.9061	52.9036	33.5938	37.786	45.5416	49.1329	48.2086	38.6636	42.124	43.0382
ANLN	91.9845	86.8446	70.8718	70.9721	78.183	88.9808	63.174	60.7206	92.9433	95.957	109.929	113.479	58.0796	54.8848	60.8272	55.4048	49.6022	96.069	95.8421	100.065
ANO1	1.33112	1.43393	1.71392	2.05196	2.51826	3.03084	1.10666	1.22745	0.605315	0.594423	0.309389	0.444619	1.15787	1.13901	0.385423	0.463991	0.356531	0.6536	0.717269	0.784383
ANO10	29.3077	28.4486	60.985	60.424	37.9895	46.6549	35.7565	30.4955	28.7351	35.4551	32.572	34.081	33.6059	33.5775	26.1164	25.4855	23.2113	35.5969	38.6068	39.9424
ANO2	2.25202	2.68792	3.22628	3.28024	4.18398	3.3436	2.58706	1.89668	2.39202	2.53907	2.81269	4.27986	2.5794	2.0675	0.865677	0.85891	0.600588	1.99847	1.7806	2.08535
ANO3	0	0	0.119129	0.0573046	0	0	0.271967	0.328355	3.33819	3.22461	3.0644	3.63715	0.0776052	0.0763413	0.0502301	0.055818	0.0929296	0.811717	1.09222	1.28511
ANO4	1.21507	1.31856	0.780165	1.19208	0.91445	1.35409	0.419081	0.233524	0.575809	0.626705	0.331369	0.12363	0.478335	0.470545	0.348304	0.473062	0.214796	0.32428	0.727793	0.540069
ANO5	7.75556	6.47256	5.59101	7.0452	5.03644	5.54239	10.0398	9.12262	9.70925	11.7372	7.51462	8.13122	11.692	12.0988	11.0953	9.19736	9.14951	19.232	17.9803	19.5184
ANO6	42.5572	40.6397	43.2469	46.1875	44.719	58.6864	41.1501	39.5351	41.1827	54.3535	46.8252	48.1872	43.7558	43.638	43.7027	39.3003	34.3659	62.5458	61.2203	62.8938
ANO7	1.40731	1.07716	1.36909	1.23967	1.75063	1.0081	1.67144	1.77582	1.88621	2.8673	2.03528	2.45883	2.4483	3.09655	1.69786	1.88674	1.50776	2.72341	3.15305	3.23816
ANO8	16.4384	20.1693	28.8783	23.8391	21.7758	25.2441	30.9712	32.7726	29.6651	30.5949	40.49	39.2085	28.0438	26.6425	39.1899	33.8383	27.3418	36.0787	36.293	32.16
ANO9	0.704306	1.28114	1.07143	0.497619	1.20467	0.726745	3.46586	3.91669	1.35978	1.47756	2.03413	2.09013	3.46579	4.04071	3.02214	3.6007	2.16154	1.23073	1.75775	2.17394
ANOS1	22.887	24.6605	22.8004	23.2039	24.525	32.4627	19.0083	18.355	37.1753	40.5281	19.7954	21.6294	14.5249	15.0302	18.5223	16.9665	14.851	46.5187	47.6209	50.4285
ANP32A	210.256	196.483	186.553	188.424	211.862	217.055	158.858	164.066	205.577	227.514	228.683	239.994	132.914	128.854	149.5	140.664	135.566	230.722	211.059	220.75
ANP32B	554.002	535.459	877.871	732.587	618.736	679.296	536.966	547.823	804.301	855.459	781.494	739.891	573.981	543.238	606.814	566.637	692.157	627.9	675.631	703.979
ANP32D	0	0	0	0	0	0	0	0	0	0	0	0	0	0	0	0	0	0	0	0
ANP32E	514.503	472.996	342.362	407.892	472.968	471.168	226.815	232.575	323.941	339.349	342.193	351.875	190.015	177.3	229.22	227.358	206.529	326.526	306.869	325.145
ANPEP	0.54846	0.37315	1.03574	1.08704	0.852822	0.547226	3.67387	2.95464	2.44158	2.34205	2.76201	3.7203	1.75837	1.64928	1.42925	1.63237	1.68937	3.04154	2.89315	3.87828
ANTXR1	29.4646	29.1462	28.7739	26.6041	31.5427	43.1376	25.3293	26.8504	24.0216	28.8596	23.3407	24.6307	24.5546	23.0296	21.7131	18.7462	16.3044	33.4578	31.3525	30.8559
ANTXR2	3.59476	3.47805	5.50988	6.55337	5.15893	5.67481	3.49333	3.56875	4.16157	4.49011	5.37177	6.7014	2.26165	1.82753	2.235	1.96076	1.75915	4.41201	4.9543	4.92468
ANTXRL	0	0	0	0.0711457	0	0	0.0613921	0	0	0	0	0	0	0	0	0	0.0576877	0	0	0
ANXA1	2.2897	1.74349	0.452511	0.145115	2.14035	1.93308	9.93416	10.2339	19.6826	20.108	29.2251	27.7218	13.5382	15.208	11.0664	11.5436	9.53083	8.67896	8.52184	7.64274
ANXA10	0.134033	0	0	0	0	0.113157	0	0	0	0	0	0	0	0.108136	0	0.118598	0	0	0	0
ANXA11	30.9255	30.532	27.8808	26.6676	27.0336	24.3988	26.299	26.5012	22.8482	25.7244	20.934	21.9643	26.5333	30.06	31.3034	30.772	28.6416	30.8635	34.0695	34.1053
ANXA13	0	0	0	0	0	0	0	0	0	0	0	0	0	0	0	0	0	0.0608223	0	0
ANXA2	63.607	61.5381	49.1183	47.88	41.2632	38.1316	56.742	56.7327	75.2807	78.7626	92.1141	90.5482	89.3902	89.5554	75.5222	81.0012	75.6388	57.0592	60.7401	59.1544
ANXA2R	3.6644	2.85669	4.9017	3.69862	3.48206	2.57806	1.67557	2.03779	1.76868	1.50001	1.56147	3.10703	1.75311	1.64244	0.972604	0.630467	1.42452	2.23146	1.90527	1.60235
ANXA3	15.3126	13.97	18.9797	21.5326	14.5146	12.7275	17.6887	17.6151	25.7983	29.6913	25.4939	26.4092	36.0426	39.1273	21.1392	21.5193	18.8911	27.9703	32.6551	29.5439
ANXA4	3.14357	2.55006	2.80219	2.63597	3.47804	2.65396	3.3602	2.83421	4.61843	5.44644	3.40972	3.1314	4.11066	4.16786	2.31055	2.39252	1.73255	2.74485	2.55115	2.72771
ANXA5	438.668	402.059	503.013	540.722	489.482	476.65	389.915	376.794	421.324	462.049	461.785	455.497	349.135	357.334	338.904	353.868	338.027	370.582	384.85	412.503
ANXA6	61.0415	57.0202	71.5814	65.0039	56.3371	56.2947	65.2831	67.1584	66.4853	70.4824	89.36	95.2038	55.2012	58.2376	56.6938	59.2389	54.5865	70.8929	69.5257	75.3376
ANXA7	112.015	100.502	88.7804	99.3651	105.304	106.031	83.0155	92.2828	115.75	128.883	110.506	102.82	90.7545	89.8242	79.8004	78.466	72.3808	137.745	126.595	133.349
ANXA8	0.147044	0.183412	0.046281	0	0.0419182	0.0413807	0	0	0.0387127	0.0451441	0.0417722	0	0.0803983	0	0.0390285	0	0	0.140155	0.0458726	0
ANXA8L1	0	0.158882	0	0	0	0.215078	0	0	0	0	0	0.216007	0	0	0	0	0	0.0809404	0	0
ANXA9	11.8375	8.95867	11.9308	10.5116	10.9199	12.4642	9.80035	11.8226	11.3454	11.2702	12.8088	13.1947	11.0174	9.1211	10.0612	8.47357	7.54353	9.76161	9.46041	10.2225
AOAH	0.138386	0.12946	0.130668	0.188567	0	0	0.650862	0.88655	1.91275	1.9756	1.76907	1.29071	0.68098	0.66989	0.77134	0.673473	0.764485	1.18713	0.841848	1.40959
AOC1	0.127023	0.0594147	0.119939	0.115389	0.108632	0	0	0.101719	0	0.350976	0	0.107702	0	0	0	0	0	0	0.0594401	0
AOC2	6.48989	6.84085	6.90471	7.63918	3.20508	4.70738	8.88474	9.73533	5.05363	6.06157	9.50384	8.83541	8.09641	8.40703	8.51568	6.79395	6.93474	8.53819	8.04144	7.10993
AOC3	1.66422	0.903986	2.5852	2.9748	0.918235	0.90646	6.85929	6.79243	2.03524	1.82946	5.76473	5.14363	4.49095	5.28404	4.65939	5.41523	4.27057	4.45172	3.21555	3.33066
AOX1	3.19103	3.5577	4.37512	4.52682	5.00944	4.98211	3.49504	5.25073	4.83351	5.91833	3.46459	2.85392	2.4737	3.27982	5.7083	4.44806	4.28227	5.62475	5.03199	5.95022
AP000275.2	0	0	0.223511	0.215032	0	0	0	0	0.18696	0	0	0	0	0.572932	0.188485	0	0	0	0.443078	0.219195
AP000295.1	0	0	0	0.0585206	0	0	0	0.0515881	0	0	0.0549022	0	0	0	0	0	0	0	0.0602915	0
AP000311.1	5.63238	4.84753	6.59462	5.32114	3.27549	5.32575	6.35767	8.11866	6.93973	6.84762	10.1763	7.83211	8.13007	7.63413	5.74059	4.3857	5.14432	12.6697	7.37983	6.88451
AP000350.4	0.308208	0.288327	0.291018	0	0	0	0	0	0	0	0	0	0	0	0	0	0	0	0	0
AP000646.1	0.420478	0.236013	0.397027	0.534751	0.28768	0.141995	0.13184	0.471402	0.26568	0.309818	0.573355	0.499131	0.206911	0.271389	0.0669619	0.372055	0.495539	0	0	0.0778719
AP000721.1	0	0	0	0	0	0	0	0	0.343151	0	0	0	0	0	0	0	0	0	0	0
AP000781.2	0.108327	0.101339	0	0.196809	0	0	0	0.0867471	0	0	0	0	0	0.0873964	0.086256	0.0958516	0	0	0.101382	0
AP000812.4	0	0	0	0	0	0	0.157466	0	0	0	0	0	0	0	0	0	0	0	0	0
AP000812.5	0	0	0	0	0	0	0	0	0	0	0	0	0	0	0	0	0	0	0	0
AP000944.2	0.285324	0.373687	0.377175	0.155514	0.390423	0.385416	0.223657	0.0913943	0.450708	0.157675	0.0972656	0.0483851	0.140404	0.0920783	0.181754	0	0.126097	0.271957	0.16022	0.31705
AP001267.5	0	0	0	0	0	0	0	0	0	0	0	0	0	0	0	0.0333332	0	0	0	0
AP001273.2	0	0	0	0	0	0	0	0	0	0	0	0	0	0	0	0	0	0	0	0
AP001458.2	0	0	0	0	0	0	0	0	0	0	0	0	0	0	0	0	0	0	0	0
AP001781.2	0	0	0	0	0	0	0	0	0	0	0	0	0	0	0	0	0	0	0	0
AP001931.1	0.837477	1.17518	0.790767	1.14115	0.358112	1.7676	1.64118	2.34726	0.992179	0.771341	0.713728	1.06514	3.09083	2.70266	3.00082	2.59361	0.61686	1.59648	0.391895	0.775496
AP002373.1	0	0	0	0	0	0.281264	0	0	0	0	0	0	0	0	0.265276	0.294786	0	0	0	0
AP002495.1	2.39476	1.55575	1.50746	2.53798	2.10492	2.47105	2.5029	3.51579	3.41506	3.00212	3.11804	2.98936	2.50961	3.43477	3.28401	3.17846	2.35187	1.96554	3.54863	3.14149
AP002512.3	0	0	0	0	0	0	0	0	0	0	0	0	0	0	0	0	0	0	0	0
AP002748.4	0	0	0	0	0	0	0	0	0	0	0	0	0	0	0	0	0	0	0	0
AP002884.3	0	0.190926	0	0	0	0.172304	0	0	0	0	0	0	0	0	0	0	0	0	0.191007	0
AP002990.1	0.934648	1.09295	0.661889	0.721683	1.11906	0.631261	1.42865	1.01042	0.99657	1.37734	1.0355	0.475491	1.22647	0.829467	0.930277	0.909714	0.757277	0.890859	0.962204	0.432738
AP003071.5	0	0	0.158153	0	0	0	0.393883	0.335322	0.264581	0.0771341	0.785101	0.710094	0.686851	0.202699	0.266739	0	0	0.159648	0.313516	0.0775496
AP003108.2	0.452028	0.12082	0.0914607	0.146652	0.138065	0.49066	0.177166	0.258558	0.204011	0.237904	0.412752	0.32852	0.264806	0.234444	0.0771282	0.342833	0.190257	0.18465	0.181307	0.119593
AP003419.1	0	0	0	0	0	0	0	0	0	0	0	0	0	0	0	0	0	0	0	0
AP1AR	49.2929	44.9258	33.2265	34.7846	45.7144	50.5459	31.7848	30.8333	29.7423	34.0989	32.5737	32.2882	24.3489	23.7817	28.6935	23.3369	22.0236	36.2963	31.7453	31.7359
AP1B1	74.1144	70.5843	62.8837	55.804	69.0392	70.1369	58.6625	59.5528	76.8883	85.9343	85.1514	82.7875	58.7988	61.8061	54.986	61.2947	51.3432	95.7508	98.5154	93.8257
AP1G1	48.817	44.385	29.2606	34.9822	46.6674	48.5899	30.3077	31.6883	40.7402	43.1284	41.6224	40.5853	28.8803	30.4264	26.6126	23.271	21.4244	42.9668	43.0998	44.3848
AP1G2	21.6212	22.4995	20.3155	19.9287	19.4243	18.1347	25.091	24.4483	21.6658	21.0164	28.3898	27.0807	27.9272	23.5234	29.6374	28.2918	25.5482	21.4137	24.4535	20.7384
AP1M1	10.3089	9.10641	9.30311	8.10583	9.29331	9.85899	8.67698	8.40418	13.4546	13.5262	15.8142	15.49	6.18171	6.55824	7.13204	7.35721	7.08288	12.8865	12.843	11.7682
AP1M2	207.656	189.54	222.176	225.506	193.257	195.873	136.205	151.707	67.6659	84.2622	51.3246	57.481	182.003	190.81	168.405	184.809	168.466	163.318	163.031	154.703
AP1S1	84.506	70.2566	121.191	140.591	93.0887	90.0267	125.545	131.356	104.54	116.048	149.932	130.405	104.471	118.057	126.097	137.433	132.537	126.423	132.03	141.007
AP1S2	189.601	181.981	143.503	187.803	166.017	176.104	106.372	110.406	77.3928	80.9628	64.6647	63.9904	231.785	200.065	250.599	232.064	228.716	123.74	132.841	120.591
AP1S3	16.384	16.706	11.7766	11.6388	12.4119	13.4493	7.24357	6.58278	8.32837	7.20566	6.03937	5.67213	5.67245	5.21416	6.63579	5.51795	4.96915	10.483	8.33005	8.60938
AP2A1	44.4583	46.8639	55.351	50.6782	51.2969	51.6237	58.6629	55.9712	55.1601	58.3392	67.5659	68.2343	52.4272	55.2475	50.1928	50.2234	46.3893	65.032	69.2604	67.3448
AP2A2	30.7932	31.7771	31.1934	28.7739	35.6878	36.5492	40.7302	38.7239	38.0936	39.7571	34.0602	36.7284	38.1096	41.433	33.1874	31.751	30.1614	40.9274	43.2288	42.188
AP2B1	196.068	186.924	168.327	176.074	203.626	204.204	182.122	189.309	203.957	240.701	253.004	270.39	168.339	172.983	133.283	122.816	109.923	253.519	267.144	270.809
AP2M1	351.944	341.949	313.462	295.447	339.027	330.067	208.67	214.361	248.65	258.775	227.523	228.572	209.406	211.722	261.413	250.776	247.195	269.114	267.014	265.466
AP2S1	210.087	191.068	220.844	210.524	209.777	202.514	137.979	140.615	187.994	195.859	197.507	206.411	112.685	116.83	166.829	175.804	171.751	191.414	206.623	197.574
AP3B1	65.5844	63.8092	58.9776	65.9454	62.7661	66.8698	42.8153	43.7662	58.701	58.9976	46.5778	51.1578	39.1016	36.1596	40.8465	37.7764	30.8346	63.5884	65.2979	63.7763
AP3B2	3.01319	2.54442	4.05368	3.63345	3.14704	3.73703	3.78329	4.46287	1.13728	1.37534	1.15899	1.49223	3.17107	2.96883	2.31435	2.02913	2.0623	1.75371	1.89665	2.09881
AP3D1	134.419	129.969	131.289	113.757	147.947	150.073	95.8627	92.1516	118.661	124.583	99.9219	109.192	99.8825	102.76	95.3571	92.9658	87.9597	130.379	128.547	123.139
AP3M1	53.3636	51.3049	42.2804	49.6327	48.5535	50.9482	44.4385	43.5227	57.1375	63.2625	60.0077	62.5932	35.8482	32.9775	34.379	32.8601	27.9893	54.9749	59.6314	57.5168
AP3M2	15.4405	13.286	11.4734	15.2214	14.0654	14.5385	16.4108	16.1763	27.0799	29.0838	30.5063	31.7291	15.2342	14.7051	14.6056	13.0117	11.8576	26.4465	24.4828	23.5429
AP3S1	91.5882	84.6145	88.7746	98.1696	86.5761	86.1071	100.427	103.568	101.129	101.422	112.487	119.126	103.455	98.1552	120.277	121.696	116.183	95.4768	95.5963	88.1854
AP3S2	5.96851	6.00165	6.87695	8.55072	6.36359	6.48177	12.9639	12.8858	10.7156	11.0428	13.4671	14.4909	11.3858	10.7973	7.93475	7.5844	8.01778	13.6082	12.6728	13.9265
AP4B1	10.5398	9.73299	7.38923	7.15	10.7547	8.82186	17.3392	16.9166	14.5768	14.0404	14.0712	14.805	16.7318	17.2257	13.8313	12.1279	11.1952	13.0641	12.5736	11.0164
AP4E1	14.6203	12.998	7.6659	8.42438	11.7132	12.2038	11.2017	10.36	16.6824	17.2957	12.4599	12.8722	9.82536	9.95823	10.5115	8.81907	6.5391	15.5081	16.5247	13.3243
AP4M1	11.6754	10.008	13.4524	9.81169	13.152	12.5057	12.3773	12.5622	13.9336	13.5483	16.3937	14.6094	11.2628	10.6229	10.2795	12.1512	10.7212	13.3835	14.8741	15.6692
AP4S1	8.94406	8.14693	5.49257	6.50598	8.65556	10.4181	5.08691	5.27751	8.89659	10.2198	5.53058	4.36202	5.98415	4.82871	6.31858	5.20661	5.15146	8.01224	6.98607	7.75282
AP5B1	9.99541	11.0508	9.58092	9.7219	9.92977	10.6122	11.4361	12.2489	21.4907	23.8056	18.5857	21.6157	13.4558	13.1144	7.1148	5.22619	5.24286	27.7634	29.5285	26.5049
AP5M1	26.5526	25.0665	15.1134	17.4345	21.8477	20.7967	14.4455	15.1453	20.6921	20.1481	14.5462	14.4247	13.3413	12.4325	14.4068	12.9263	12.2288	18.7373	19.3746	18.721
AP5S1	2.25615	2.27616	1.75438	1.84857	4.38866	4.14564	1.24837	1.41703	3.38919	3.38182	3.01612	3.03827	1.52383	1.60609	1.30333	0.93945	0.488769	2.40344	1.86311	1.88436
AP5Z1	6.53742	6.92754	5.46266	5.5182	11.4045	11.3315	10.1356	8.82558	10.144	12.3087	10.354	11.2578	10.059	9.96517	7.53183	7.8578	7.79818	12.6829	12.1284	10.6072
APAF1	9.33636	8.79157	9.6276	9.62505	8.40485	9.20456	10.7129	10.5753	12.5649	14.2846	19.9967	19.7907	9.42031	9.24211	7.04289	6.6035	5.49698	18.6468	17.8781	17.9164
APBA1	0.682693	0.478992	0.483463	0.271321	0.419643	0.450284	0.668928	0.734622	1.63446	2.29898	1.16363	1.75465	1.59223	1.54909	0.458663	0.471933	0.53428	1.28108	0.998326	1.44213
APBA2	21.3557	21.4335	29.646	25.6628	29.2401	30.9547	22.394	22.4528	39.2914	38.4267	41.7036	41.5212	13.484	15.1471	15.5125	16.2058	14.1674	38.9916	38.2858	36.0472
APBA3	6.46949	6.54289	7.34691	6.6711	6.9534	6.38448	12.9179	12.5667	10.8409	12.5614	19.0366	17.976	11.3647	12.7666	11.1033	12.4159	10.915	13.3744	13.0505	13.6005
APBB1	17.7844	16.3772	20.6845	18.2169	18.9723	17.8297	32.4556	34.3801	33.2505	37.964	44.0881	45.4343	31.0707	30.3031	32.7842	30.4072	29.235	41.3627	40.2238	42.5
APBB1IP	0.0610068	0.171215	0.0576043	0.110838	0.104348	0	0	0.0488538	0.0481842	0.280946	0.311953	0.258637	0	0.196878	0	0.161944	0	0.116297	0.0570959	0
APBB2	27.856	25.27	23.4526	27.2117	28.7766	28.1544	32.1066	28.7017	29.552	35.9118	34.1401	34.3954	24.4448	21.9899	24.0464	23.4538	19.938	32.197	34.158	32.0087
APBB3	7.1666	9.00116	11.8421	12.3573	10.8392	10.8683	11.9636	12.8595	14.2032	11.1844	21.5464	24.0811	12.2451	12.2063	11.1488	10.6275	10.704	11.0685	10.1229	10.9375
APC	12.3582	13.6065	9.18028	8.56598	14.8599	17.4714	7.48347	6.62882	9.00511	11.634	9.83327	9.43557	6.53281	6.52092	5.67411	4.37054	4.15587	9.49033	11.0543	10.3227
APC2	0.365939	0.378369	1.09115	1.08474	0.774157	1.00813	4.15176	4.59612	4.30495	4.70084	4.49745	4.1806	2.62213	2.95235	1.41091	2.33475	1.63143	4.53433	4.65052	4.11979
APCDD1	11.8921	11.125	9.41523	7.35038	8.98202	10.2124	1.89	2.22533	6.64903	5.79641	7.00037	6.68752	1.84339	2.6706	1.98495	1.73568	1.47494	2.64871	3.09797	3.17871
APCDD1L	2.15636	2.76654	3.54862	3.02223	3.37217	6.50182	1.15907	1.08542	0.827235	1.02141	0.787599	1.41046	1.46535	1.04383	1.17739	1.03579	1.04375	1.4681	1.90281	1.14101
APCS	0	0	0	0	0	0	0	0	0	0	0	0	0	0	0	0	0	0	0	0
APEH	160.369	154.793	164.195	163.164	165.933	156.251	128.522	131.255	140.959	149.19	131.087	130.066	139.375	138.532	120.53	126.988	122.567	178.984	176.328	177.979
APELA	22.4077	19.4177	24.6472	34.6397	43.1682	40.4905	24.1592	24.366	25.4602	27.7348	10.7209	11.133	97.3687	96.227	69.1156	65.0472	59.6491	45.6385	47.5348	42.4452
APEX1	1105.14	1017.59	1062.47	1023.1	1122.99	1059.13	648.554	629.35	624.283	634.892	568.375	560.349	597.032	606.841	672.544	690.389	614.351	692.505	653.093	675.397
APEX2	38.0955	39.1389	31.0946	27.2634	36.7404	39.6182	25.9898	26.2512	30.5613	29.5035	31.5734	33.5068	25.351	24.0324	24.136	26.225	19.0191	33.8852	36.0736	31.603
APH1A	106.154	90.9985	92.046	103.165	101.071	98.1223	118.568	108.471	111.182	116.643	113.831	117.757	123.481	120.68	106.465	111.317	96.5787	140.573	133.971	130.028
APH1B	13.7039	11.7447	13.1483	12.529	11.9088	16.6451	17.9843	17.3813	11.6964	17.1004	8.32596	7.27154	25.7413	25.322	19.0429	17.993	16.606	18.4973	17.5004	18.134
API5	273.259	257.049	205.163	240.593	247.986	252.257	187.102	186.918	237.477	264.04	229.099	240.728	165.996	156.805	165.32	150.859	133.657	277.23	268.448	266.285
APIP	26.9854	24.2229	22.5155	24.7203	23.8567	20.2467	20.939	22.8122	20.2712	19.8248	20.7873	21.9162	25.0056	25.2225	26.9226	26.2131	27.2172	21.3836	18.6541	20.9008
APLF	2.72312	3.05695	3.69616	3.40133	3.98816	4.02324	2.21462	2.86211	2.79599	3.3859	3.42309	2.71299	2.42877	2.4716	1.97858	2.10833	1.7049	2.2711	2.45298	2.33247
APLN	1.74289	2.90648	19.5336	17.2781	6.41584	6.33357	1.6038	1.63842	2.39402	4.04804	6.91013	4.30487	4.53686	5.74684	11.1627	13.0079	11.6655	1.44455	2.62404	3.15764
APLNR	1.62432	1.45876	0.736188	1.00337	0.777921	0.658239	0.254651	0.364208	0.821065	0.777944	1.27356	1.43234	0.266435	0.104838	0.206941	0	0.191428	0.619287	0.547269	0.782135
APLP1	4.78296	5.90377	13.674	12.1294	11.8169	13.5722	10.9873	12.182	17.5241	18.8447	35.4404	34.9783	2.99652	3.26929	5.60692	4.64361	5.62699	17.0958	18.7758	17.962
APLP2	264.216	271.954	389.569	340.143	274.082	381.949	475.624	474.243	459.903	563.763	503.489	529.732	435.286	437.543	435.203	406.273	366.456	624.771	590.8	622.187
APMAP	96.1972	96.8431	116.904	108.873	99.1972	118.897	157.096	158.665	178.142	198.804	202.258	215.242	177.596	189.795	143.66	140.376	138.796	199.606	191.176	211.606
APOA1	2.5583	2.39328	0.322082	0.309864	0.29172	0	0.133692	0.409734	0.538824	1.41376	0.872111	0.723059	0.699392	0.963202	0.135805	0.452737	0.502498	0.812815	0.63848	0.315862
APOA2	1.02801	0.961701	0	0	0	0	0	0	0	0.710123	0	0.217912	0.21078	0.829387	0	0.454813	0.189301	0	0	0.475966
APOA4	0	0.154244	0	0	0	0	0	0	0	0	0	0	0	0	0	0	0	0	0	0
APOA5	0	0.23447	0	0.11384	0	0.211601	0.196467	0.200709	0.098979	0.230845	0	0.106258	0.10278	0.202211	0	0.221774	0.276919	0.119448	0.117285	0.232089
APOB	0.278443	0.459675	0.324776	0.208303	0.308167	0.483979	0.166907	0.065581	0.142301	0.27154	0.279176	0.166653	0.107465	0.0396431	0.0260839	0.0869568	0.0844501	0.18734	0.122632	0.091001
APOBEC1	0	0	0	0	0	0.230643	0	0	0	0	0.232825	0	0	0	0	0	0	0	0	0
APOBEC2	0.211006	0	0.199238	0.383359	0.180456	0.178142	0.827007	0.337944	0.499968	0.583029	2.33775	1.43129	0.692222	0.680948	0.504047	1.12024	0.310842	1.20672	0.987397	0.19539
APOBEC3A	0	0	0.194506	0.187127	0	0	0	0	0	0	0	0	0	0	0	0	0	0	0	0
APOBEC3B	4.99571	5.15278	19.2312	17.8034	11.2835	12.3284	6.92828	7.89847	0.910544	1.29777	4.14836	4.01862	12.9219	12.9182	6.01781	7.0273	5.28365	2.31978	2.1579	2.72814
APOBEC3C	26.0277	21.2044	41.6654	42.4335	33.4627	27.5765	17.7001	16.7709	9.25752	12.9387	9.32811	9.49983	26.2237	24.8231	17.9112	21.5814	18.219	10.5969	12.0989	12.5296
APOBEC3D	0.288214	0.718993	0.634991	0.349087	0.328647	0.324432	0.376537	0.384666	0.0758786	0.176969	0.327502	0.244376	0.393961	0.697581	0.229493	0.765068	0.141526	0.640992	0.35965	0.177922
APOBEC3F	2.77178	2.80323	5.23438	5.92048	4.99722	4.80664	3.17099	3.17946	1.30169	2.00092	3.25603	2.85833	4.85372	4.89555	2.86321	2.51887	1.93126	2.0707	1.75277	2.35854
APOBEC3G	0.446695	0.292517	0.421781	0.892717	0.229213	0.226273	0.245106	0.071542	0.0352807	0.0822839	0.304552	0.416627	0.512896	0.648698	0.071137	0.118576	0.164511	0.0425767	0.125418	0.372272
APOBEC3H	0	0.181616	0.366623	1.2345	0.332062	0.327804	0.760899	0.621861	0.920006	1.25166	0.66181	0.49383	1.59222	1.0964	0.463755	0.343564	0.285994	0.185044	1.09016	0.179771
APOBEC4	0	0	0	0	0	0	0	0	0	0	0	0	0	0	0	0	0	0	0	0
APOBR	0.0640475	0	0.181426	0	0.0547745	0	0.251025	0.102578	0.303515	0.0589897	0.382085	0.162917	0.210113	0.206691	0.152995	0.170015	0	0.244187	0.179825	0.118615
APOC1	49.5206	54.2627	72.8392	68.8214	66.6478	60.2965	75.9343	75.0457	79.471	91.0383	69.4421	62.8989	85.1115	82.1336	57.6545	65.6394	65.8302	91.0162	92.1382	91.346
APOC2	0	0	0	0	0	0	0.144663	0	0	0	0	0	0	0	0	0	0	0	0	0
APOC3	0	0	0	0	0	0	0	0	0	0	0	0	0	0	0	0	0	0	0	0
APOC4	0	0	0	0	0	0	0	0	0	0	0	0	0	0	0	0	0	0	0	0
APOC4-APOC2	0	0	0	0	0	0	0	0.106335	0	0	0	0	0	0	0	0	0	0	0	0
APOD	0	0	0	0	0	0	0	0	0	0	0	0	0	0	0.0880228	0.0978148	0	0	0	0
APOE	564.549	565.671	1240.81	781.393	718.672	1122.16	1332.29	1346.23	1181.04	1310.99	1105.76	1076.16	1469.85	1574.61	1095.18	1196.22	1130.16	1478.43	1432.16	1480.95
APOF	0	0	0.133716	0	0.121111	0	0	0	0.223698	0	0.844821	0.120074	0.116144	0	0	0.125306	0.208617	0	0.265072	0
APOH	0	0	0.172164	0	0	0	0	0	0	0	0	0	0	0	0	0	0	0	0	0
APOL1	0	0.0645643	0	0	0.0590238	0	0.108199	0.0552677	0.10902	0.063566	0.235273	0.234075	0	0.111363	0.10991	0.0610683	0.0508353	0.197348	0.129184	0.127817
APOL2	13.8025	14.1512	14.3491	13.5515	19.1966	17.6557	23.2234	25.4552	17.6185	17.4637	17.8821	25.0021	23.0974	22.3276	17.7067	19.3681	17.509	16.0794	14.8097	15.944
APOL3	0	0.0385023	0	0.0373874	0.105595	0.0347469	0.0645236	0.0988749	0	0.0379069	0	0.104691	0.371302	0.13282	0	0.0364174	0.0909453	0.0392289	0.0385187	0
APOL4	0.0554874	0	0	0	0	0.0936903	0.0434949	0.133302	0.0438248	0.408844	0.520172	0.18819	0.0455076	0	0.0441823	0	0	0.423102	0.415442	0.256904
APOL5	0	0	0	0.306847	0	0	0	0.135248	0.133394	0	0	0	0	0	0	0	0	0	0	0
APOL6	0	0.0897942	0.0226581	0	0.123133	0.182331	0.225721	0.211378	0.208481	0.221015	0.143155	0.223812	0.0787222	0.11616	0.0573222	0.042466	0.123726	0.0914888	0.112291	0.0888821
APOLD1	0.70416	0.533264	3.67271	4.08166	1.57721	1.30221	0.788528	0.483331	4.55519	4.91047	16.4602	15.8077	1.01752	1.21737	0.587394	0.504389	0.592758	1.85371	2.66746	2.76343
APOM	3.51135	3.14798	5.24955	4.9175	5.25518	3.82908	4.24334	4.68643	4.15998	3.36881	4.23937	3.96968	3.11979	2.12468	3.61143	5.43721	5.28047	3.48629	3.69703	5.0127
APOO	37.8804	42.2926	47.5603	48.1001	43.7831	36.2504	30.4215	27.5241	34.1577	30.9913	34.5702	38.77	26.1575	24.4824	30.9023	29.3169	31.1707	37.0895	35.3555	35.9372
APOOL	8.01154	7.77233	7.24951	9.80471	7.39084	7.98496	7.32667	6.68289	6.562	7.10557	11.5692	10.1265	7.36151	8.52836	8.26941	7.5812	6.17425	11.7725	10.8651	10.6127
APOPT1	8.46209	10.0542	9.85644	9.20197	10.9874	9.12569	9.4898	9.05166	7.17134	9.38674	8.84355	7.43684	6.99079	8.42175	9.00042	10.1656	9.91808	10.0673	9.88507	9.66609
APP	404.024	408.862	671.484	587.221	409.096	580.907	703.304	690.373	582.874	698.266	749.078	796.354	718.094	708.509	728.137	684.609	641.096	768.175	744.479	790.939
APPBP2	9.02518	8.76508	7.38402	9.09209	9.80057	9.5088	10.5444	10.5554	10.1971	11.2116	15.5508	15.8053	8.81375	7.99564	7.44094	6.61496	6.64767	11.6026	11.2775	12.6156
APPL1	43.673	40.4324	28.8141	35.0917	36.714	37.7169	32.8149	32.3066	39.0638	42.8442	36.5585	40.7304	41.1736	41.5462	36.0105	34.7248	29.8347	51.6099	52.0975	51.9953
APPL2	17.9165	15.9183	21.3927	23.2506	21.9703	23.6894	24.6331	22.6598	25.4189	26.4987	29.4879	26.4442	19.0479	18.1641	16.4174	13.9659	13.4062	27.2872	25.5068	28.9237
APRT	141.976	140.757	209.354	198.23	168.422	154.435	213.29	210.128	250.974	255.449	198.716	188.11	192.779	208.006	241.438	280.334	258.66	261.79	268.019	262.064
APTX	57.3679	53.9072	45.6345	47.3969	56.7365	56.3877	43.7631	45.6831	49.0058	45.6351	51.7316	54.4574	37.9028	38.268	44.4548	42.1972	42.0194	51.381	55.55	53.5377
AQP1	0.141408	0.0661432	0.0667606	0.256912	0.302336	0.119384	0.221691	0.452954	0.390902	0.520964	0.843591	0.719396	0.173962	0	0	0.125123	0.104157	0.404349	0.264686	0.196414
AQP10	0	0.0991282	0	0	0	0	0	0	0	0	0	0	0	0.0854898	0	0.187521	0	0	0	0
AQP11	1.52046	2.46546	1.91421	2.02575	3.38084	2.99518	3.97281	2.75983	5.52407	3.17422	3.19629	3.3519	3.40845	4.17073	3.71275	5.47114	4.10639	3.57476	3.69977	3.37904
AQP12A	0	0	0	0	0	0	0	0	0	0	0	0	0	0	0	0	0	0	0	0
AQP12B	0	0	0	0	0	0	0	0	0	0	0	0	0	0	0	0	0	0.0700847	0	0
AQP2	0	0	0	0	0	0	0	0	0	0	0	0.0478344	0.0925374	0	0	0	0	0	0	0
AQP3	1.97588	2.54158	1.16605	2.01926	1.61939	2.22418	1.61336	0.988917	0.585217	1.59236	1.3331	0.628252	0.540167	0.863476	0.917764	0.50993	0.848967	1.33401	1.00166	0.609882
AQP4	1.45842	1.02326	1.83611	2.72328	0.588988	0.855051	1.5878	1.23278	0.60794	0.708939	1.2084	1.64879	1.52837	1.20932	3.9032	3.4771	3.72997	2.47128	1.97157	2.17579
AQP5	1.8038	0.964252	2.67644	1.63858	2.09358	1.52285	1.31294	1.34129	1.3229	1.18668	1.75687	0.764716	2.00772	1.45528	0.820736	1.14005	1.51842	0.614031	1.68816	1.31238
AQP6	0	0	0.044711	0.0430148	0.0809923	0	0.0371178	0.0758382	0.0747987	0.0436126	0.322841	0.160598	0	0.0764058	0.0377044	0	0	0	0.177266	0.087695
AQP7	0	0	0	0.0419994	0.0395402	0.0390332	0.144966	0.111072	0.0365165	0.0851661	0.354622	0.352816	0.113756	0.0746022	0.0736288	0.0409098	0.204328	0.0440681	0.129811	0
AQP8	0.170914	0	0	0	0	0	0	0.273733	0	0	0	0.144917	0	0.137891	0	0	0	0	0	0.158265
AQP9	0	0	0	0	0	0	0	0	0	0	0	0	0	0	0	0	0	0	0	0
AQR	45.2416	42.34	36.6835	40.1681	39.4436	42.5755	29.2714	29.0264	30.7129	36.4106	32.0233	33.2759	24.8836	26.3034	25.7743	26.1952	22.176	44.9016	45.4665	45.8333
AR	8.66911	8.34111	5.86994	5.45728	6.79613	7.65595	6.86996	7.20097	5.22534	6.44364	5.29807	6.10931	6.48624	7.23953	5.85835	5.41664	5.36318	8.13611	8.64714	9.03097
ARAF	44.7262	37.7277	38.7935	35.3246	43.4212	37.122	50.7852	49.8459	60.9378	63.8478	60.8355	62.4481	45.0776	46.5606	44.9684	44.4388	42.7108	54.942	59.67	59.7384
ARAP1	25.6653	25.4147	29.7542	28.6498	29.1741	30.9283	24.2176	23.7095	21.7112	28.381	23.8156	25.2634	29.0114	30.919	25.0701	21.8791	20.4846	31.4157	28.0359	29.3038
ARAP2	0.664429	0.38391	0.369042	0.479306	0.651793	0.445455	0.214458	0.156491	0.648253	0.503966	0.682831	0.911329	0.208354	0.268026	0.124484	0.0518746	0.100758	0.186265	0.292628	0.217149
ARAP3	42.9122	46.8287	62.465	56.8855	51.2379	49.0893	19.604	19.6814	21.7683	25.674	31.8201	32.3904	20.3179	23.3763	17.2253	19.9058	18.421	36.6731	33.1799	37.1188
ARC	13.8851	13.977	15.6409	15.5638	16.4581	18.235	0.636499	1.04039	1.09026	2.16883	3.04486	2.75396	1.06553	1.11368	0.905184	1.43697	0.897139	1.39312	1.06392	0.827092
ARCN1	237.81	219.913	174.202	199.601	208.799	214.417	231.989	232.714	213.589	239.38	275.165	273.616	235.238	237.974	178.2	165.355	144.842	263.744	260.765	264.682
AREG	0.147371	0	0	0.133873	0.126034	0.124418	0	0	0.232793	0	0.125595	0	0	0	0	0	0	0	0.275848	0.409394
AREL1	28.6802	28.4158	21.2126	21.1023	28.7342	33.6966	26.2328	24.6435	27.4555	31.6801	26.4533	28.9955	17.4711	17.2938	14.8453	12.9092	10.3789	31.8029	30.574	31.4199
ARF1	405.348	376.985	447.322	437.48	412.941	407.02	393.577	386.603	385.689	390.995	433.266	436.771	377.004	383.943	345.985	359.977	331.553	384.664	386.845	412.637
ARF3	223.01	205.808	126.352	153.713	181.586	181.43	172.489	169.603	227.256	238.402	181.74	180.32	171.073	165.623	140.381	131.38	123.349	221.123	211.622	210.327
ARF4	322.42	286.651	223.49	259.561	296.31	277.655	218.035	218.395	210.597	209.983	247.021	227.67	203.715	206.967	176.842	173.658	162	226.137	234.219	223.161
ARF5	163.297	153.735	224.542	205.294	184.503	176.877	160.666	166.941	159.116	156.499	182.643	175.55	136.801	129.232	139.949	164.017	158.524	170.988	171.537	175.011
ARF6	130.451	119.979	107.512	108.342	117.852	144.351	94.7206	98.0234	127.252	119.166	115.834	111.888	95.7539	90.088	107.726	103.141	102.613	137.516	143.907	137.788
ARFGAP1	47.7804	44.5608	49.4848	47.9412	56.0329	53.0509	88.8407	89.2587	70.1092	78.8814	110.862	110.204	88.6446	88.5342	72.4357	72.0447	65.6262	87.093	79.1576	79.4423
ARFGAP2	48.9184	47.5289	49.5225	44.7732	56.8222	62.2954	39.1498	40.5537	54.7135	62.518	50.7835	53.2042	42.981	46.4528	43.3632	41.6145	41.896	56.21	50.8907	54.4564
ARFGAP3	15.8033	17.2703	24.1464	25.5142	18.6756	17.4052	38.2331	37.0451	33.19	38.7701	61.0352	59.7499	36.2318	38.5395	26.025	26.1235	23.7038	44.2987	44.0345	47.4931
ARFGEF1	76.1566	72.3216	48.6923	53.5459	55.8098	64.9123	36.846	36.6127	35.9883	48.0062	29.2047	31.554	55.0289	53.2748	52.1564	45.1006	41.2144	71.8918	68.3928	76.2227
ARFGEF2	26.554	25.5015	18.2791	19.9041	22.0824	26.2004	21.7939	19.6987	22.0879	27.4828	26.5871	27.4876	22.7801	23.8768	15.9984	14.727	12.4993	29.2953	28.9174	28.5863
ARFGEF3	12.9784	11.6831	10.6823	12.0715	11.1831	14.4302	22.3047	22.1195	14.2992	19.6669	11.2416	11.0736	30.9284	30.0164	17.0027	15.2684	14.3453	18.3766	19.0982	19.274
ARFIP1	58.3134	55.5098	41.6315	51.2151	53.5196	55.1388	38.3519	37.312	49.5617	48.7305	40.4847	41.0986	37.5604	33.7816	36.8743	29.1969	31.8054	54.8222	52.4454	53.3129
ARFIP2	44.1662	42.2582	38.2924	34.7215	45.9437	44.5826	26.7001	26.8372	25.4221	26.024	29.886	30.044	21.8235	20.4722	21.37	22.3314	20.5426	26.5394	24.7324	25.4445
ARFRP1	8.66135	9.02611	7.48673	7.05808	9.47702	8.1995	11.1825	11.1179	12.6506	13.1392	18.1824	17.4958	11.3082	11.8691	10.5986	11.834	11.657	15.9345	14.6327	13.7112
ARG1	0.494388	0.80937	0.583518	0.449105	0.528511	0.939121	0.678188	0.791804	0.0976189	0.34151	1.36934	0.733583	0.608204	0.299149	0.885737	0.656181	0.455189	0.117806	0.347021	0.572249
ARG2	26.3157	28.5647	31.961	32.0259	26.1993	25.7786	21.6516	25.3364	17.6907	17.6694	21.1432	20.7801	21.1708	19.0432	22.5537	22.3076	22.4167	22.8809	27.4488	25.2052
ARGFX	0	0	0	0	0.20938	0.206695	0.191912	0	0	0.225493	0	0	0	0	0	0	0	0	0	0
ARGLU1	128.122	130.494	149.829	167.347	131.701	137.424	210.66	211.793	183.171	164.898	260.882	254.378	173.303	164.646	187.628	185.124	162.263	142.679	142.287	142.291
ARHGAP1	50.4887	46.5656	36.9128	34.9373	47.138	46.0992	37.7776	36.8505	48.4084	50.146	39.2178	39.924	38.9417	41.9786	34.4364	32.8756	28.4743	43.3336	44.2526	43.1248
ARHGAP10	3.16029	3.61107	1.74779	1.743	2.29732	2.13446	1.15015	1.26537	2.81697	2.99388	2.90493	2.9667	2.51784	2.05795	1.81541	2.03734	2.41091	4.7335	4.94358	4.51502
ARHGAP11A	75.2257	73.2362	55.8679	62.6379	70.6675	80.0006	55.3242	54.9755	78.3041	88.4246	90.675	98.3824	50.9742	49.1991	44.4956	40.2852	34.481	95.0735	91.0186	94.149
ARHGAP11B	1.24708	0.583317	1.27565	2.2657	0.26663	0.526422	2.11802	2.24696	1.72368	2.01004	3.63125	4.49392	2.38649	1.42534	0.661997	1.19542	1.1482	2.27825	0.778088	2.59826
ARHGAP12	53.0482	52.4577	42.829	47.9292	52.1536	53.8328	35.4272	36.2903	40.6707	44.9035	44.3033	42.9333	37.5362	37.7828	36.7362	34.6705	32.5062	44.4813	42.8339	46.8876
ARHGAP15	0.0390087	0	0	0	0	0.0329331	1.25369	1.96799	13.5871	10.7785	7.11435	7.54118	0.0319927	0.0314717	0.186366	0.207099	0.0861979	5.16818	4.96509	5.09316
ARHGAP17	38.9169	36.6595	27.4843	26.4417	36.31	39.1029	24.4355	24.3527	30.679	31.9038	32.8941	33.3311	17.6423	20.1714	17.1285	17.2285	17.1845	30.4622	29.9798	29.5943
ARHGAP18	11.2012	11.9477	5.98018	6.79937	9.04232	8.13095	5.53899	4.98792	4.91955	5.97789	3.43482	3.59485	3.77768	4.51851	6.12667	6.29877	5.35897	5.73735	5.29058	6.44631
ARHGAP19	42.9657	40.7099	38.3754	43.7167	37.1828	39.5985	45.5028	46.769	49.6738	59.0507	61.017	63.6781	45.6705	44.7043	46.9432	42.6174	40.3785	64.5633	58.9348	63.9272
ARHGAP19-SLIT1	0.0593955	0.111128	0	0.0539552	0	0.0501446	0.0931167	0.0951269	0.234558	0.164115	0.809904	0.755419	0.0487128	0.0479195	0.141883	0	0.0874979	0.113226	0	0
ARHGAP20	0.0681735	0.127552	0.0643712	0.185788	0.174909	0.0575555	0.0267196	0	0	0	0.02905	0.0867062	0.027956	0	0	0	0	0.0324898	0	0.0315641
ARHGAP21	29.6674	28.73	28.6417	30.0565	32.8735	35.489	30.7228	27.8829	29.9912	37.5303	31.0178	33.59	29.0484	26.6405	25.0728	23.8144	20.4782	30.9231	33.1482	31.9955
ARHGAP22	5.2992	4.15348	5.17269	3.25258	3.98078	4.77614	1.76821	1.97842	2.14926	2.30845	1.06801	0.728623	1.99686	1.50214	2.67998	2.53456	2.32084	2.62785	2.3122	2.48666
ARHGAP23	11.8254	12.7946	8.88191	6.72746	9.90895	13.614	7.65441	7.93922	8.04267	6.98598	10.3834	10.8369	6.34321	6.21581	5.75426	5.78666	4.72903	6.29032	7.32231	7.88083
ARHGAP24	2.11911	1.7813	1.42094	1.39493	0.945545	0.907492	0.746293	0.590249	1.30986	1.18803	2.8791	3.30712	0.478572	0.272556	0.391272	0.380449	0.248835	1.28801	0.632344	1.19443
ARHGAP25	1.47004	1.37521	1.80867	2.42798	2.40011	1.61716	2.65382	2.85381	2.1462	2.37967	3.41678	4.34366	2.88623	2.51577	2.44748	2.04966	2.46088	3.22693	2.50146	2.88749
ARHGAP26	5.86009	5.52181	4.34374	4.37182	4.47901	4.95933	2.9625	3.10581	2.85082	3.25925	2.93137	3.24049	4.03992	3.80283	3.12204	2.71787	2.94013	4.07448	4.25242	4.10256
ARHGAP27	4.77537	4.48912	6.46661	5.35369	6.31521	6.1949	4.32758	4.01062	3.64287	3.64733	3.65284	3.89101	4.7762	4.7548	4.06211	4.76134	3.68897	4.19639	4.36023	4.5298
ARHGAP28	13.2752	12.705	4.90993	6.24264	7.62107	7.05852	2.84526	2.82504	5.25052	5.42788	8.61987	7.6423	2.27451	2.76393	2.72786	2.56219	2.59848	3.7707	3.7406	4.0598
ARHGAP29	3.37925	3.10273	2.95443	3.14079	2.08722	2.15291	1.28766	1.40315	1.66812	1.68588	2.90659	3.26321	1.19327	1.13597	0.884463	0.705995	0.725975	1.29732	1.62524	1.46317
ARHGAP30	0.815316	0.493527	0.724558	0.653504	0.656255	1.05274	0.601507	0.537681	1.40154	1.45769	1.10357	1.58593	0.904679	0.580399	0.267319	0.169747	0.24728	0.31999	0.403967	0.266462
ARHGAP31	10.8701	10.1447	8.08885	6.60646	8.41089	9.46109	4.48352	4.91192	5.82577	5.55408	4.72016	4.89362	4.24524	5.86742	2.90574	3.06868	2.32572	7.4499	7.29081	6.80625
ARHGAP32	11.367	10.4038	10.8759	11.7691	9.80213	10.7303	11.5492	12.4044	15.6403	19.789	23.4367	22.9325	10.6101	10.9408	10.1354	8.9367	8.10791	16.7474	17.7541	17.7414
ARHGAP33	10.9429	11.9216	14.9103	12.7928	13.3468	12.1621	10.9304	11.684	8.31468	8.16507	17.0779	15.4641	11.5119	13.8948	11.8752	11.9298	9.79471	9.28599	11.1921	9.14968
ARHGAP35	40.4312	37.2373	30.0189	27.9187	40.7652	44.3451	39.4129	39.7622	49.4692	56.2753	44.7462	50.5249	34.3108	34.205	30.9039	28.1309	25.3261	60.1729	58.1133	59.3384
ARHGAP36	0.841964	0.787652	0.578185	1.04297	0.45822	0.840068	0.119998	0.0612944	0	0.28199	0.260928	0.259599	0.125551	0.123506	0.426632	0.0677275	0.112757	0.0729561	0.0716353	0.141755
ARHGAP39	11.577	13.3402	14.6845	11.5547	13.4277	18.6249	14.5665	15.3186	19.4254	22.0119	16.3874	17.3993	11.899	11.9859	10.9986	11.0351	10.8695	27.6102	25.5293	22.6826
ARHGAP4	16.5394	15.1875	23.0966	21.4692	8.89632	9.0762	13.34	14.7782	11.5505	13.3893	11.7957	11.6249	17.5984	15.6614	10.2585	9.32	10.5795	11.2426	13.5646	11.688
ARHGAP40	0.30406	0.213335	0.0717754	0.414315	0.130019	0.192527	0.476687	0.365234	0.360228	0.700122	0.777394	0.515623	1.12218	1.41054	0.544749	0.269044	0.615895	0.507176	0.0711421	0.422336
ARHGAP42	19.6238	18.688	13.5574	15.5827	14.0899	15.7654	13.106	12.5195	9.23949	13.4493	10.6868	11.5529	19.8786	19.0731	19.559	16.7875	16.0937	19.5064	18.3404	18.5987
ARHGAP44	12.2468	11.824	14.7265	13.003	12.7116	14.7578	19.4254	21.0392	13.7443	16.1964	14.496	14.0006	19.938	20.0355	13.5231	13.2908	12.3359	18.4324	18.3681	18.4887
ARHGAP45	19.8562	20.2143	30.7332	22.2816	27.603	29.1226	40.0713	39.5022	50.7382	62.072	55.6108	54.7664	39.6905	42.1852	42.0377	45.0606	43.4749	59.8578	61.2155	65.579
ARHGAP5	23.0421	23.6008	20.9566	24.66	23.1016	26.5341	36.806	36.8146	41.5249	46.1225	50.2625	54.3755	34.3747	34.2468	28.3649	27.0598	22.0326	47.7947	46.9921	46.846
ARHGAP6	0.215609	0.345773	0.552584	0.307781	0.237076	0.416064	0.193154	0.0739963	0.291928	0.425534	0.525	0.679024	0.0757844	0.0497001	0.122629	0.109017	0.181498	0.146791	0.317094	0.256696
ARHGAP8	1.02209	2.00338	0.781259	1.45903	1.2071	1.47926	1.25901	1.55901	0.768822	0.941376	1.2029	1.0317	1.79627	1.02094	1.08513	0.64599	0.358496	1.20616	1.36653	0.540827
ARHGAP9	1.32637	1.1965	1.52077	1.46307	2.30918	2.55952	0.705513	0.758677	0.935348	1.48341	0.52482	0.642644	1.74827	1.64337	0.528068	0.796389	1.08164	1.26423	1.72901	1.09662
ARHGDIA	284.197	282.77	236.116	204.967	278.108	262.394	139.815	142.298	240.982	229.853	209.477	212.666	139.287	146.333	142.691	142.723	138.65	219.05	230.587	226.908
ARHGDIB	0.346624	0.756619	0.327292	0.629751	0.889316	0.682821	0.815125	0.555148	0.27377	0.425669	2.46172	3.33089	0.758085	0.838956	1.01201	1.32906	0.0851044	0.770898	0.648808	0.427962
ARHGDIG	3.09959	2.80612	7.08077	4.4506	4.36103	3.71421	6.19176	4.40378	7.26536	7.64355	5.19796	5.59538	8.03635	8.47015	4.53808	6.37001	5.52355	4.95573	5.80178	7.1292
ARHGEF1	21.5702	22.5202	28.2537	26.952	25.9511	26.9479	21.4935	22.0701	28.3867	27.9741	26.2681	26.7543	22.7649	22.5529	20.2433	20.5543	20.7765	28.7888	28.5571	26.3539
ARHGEF10	1.23775	1.95791	2.06118	2.9847	0.712109	0.93097	1.46417	1.2615	1.19088	0.99491	2.53164	2.69049	1.8826	2.08797	2.70583	2.28998	1.34267	1.39426	1.45326	1.20866
ARHGEF10L	17.8648	19.1539	26.1387	21.9579	25.6409	26.1515	17.5838	18.3117	15.9749	16.5685	18.7202	20.4426	16.8941	17.3458	15.7588	17.1545	15.1268	18.1531	18.4933	17.9812
ARHGEF11	28.2487	29.2443	23.1116	23.492	28.0343	30.7218	22.3773	21.5131	26.7478	30.4417	34.6202	33.1094	20.6086	21.1706	17.5452	17.6962	14.571	30.4428	30.552	30.6057
ARHGEF12	14.7787	14.2909	10.5715	12.5662	13.8646	16.451	11.8342	12.3686	13.2524	16.4073	15.4277	16.3111	11.6309	10.9838	8.16209	7.68755	6.3554	16.6949	16.9701	16.9288
ARHGEF15	1.42216	0.944171	0.649762	0.833483	0.706212	0.193654	0.251726	0.40411	0.471038	0.338026	0.58646	0.388982	0.4515	0.407134	0.255705	0.243558	0.202746	0.787082	0.515222	0.722175
ARHGEF16	17.2012	16.8267	15.7059	13.722	20.1246	19.9402	21.5599	20.4521	15.1029	18.3358	16.0733	15.1771	25.6726	28.0723	24.4383	23.6802	21.6095	25.7581	25.7821	24.0943
ARHGEF17	3.50526	3.11864	5.23081	5.43318	3.45895	3.12487	10.6256	9.10799	17.9469	18.8063	26.7605	28.5155	5.42798	5.89331	4.74291	4.88013	4.64015	18.6911	18.9722	17.977
ARHGEF18	5.33648	3.89905	4.34003	3.46769	3.73102	4.66975	4.21364	4.49176	4.79938	6.52949	4.48155	5.15231	4.40862	4.27397	3.72194	4.06706	4.33237	7.31411	7.32752	6.49253
ARHGEF19	63.1003	63.9441	69.8684	61.1499	77.5912	82.2903	68.4747	65.2791	36.4179	42.4083	57.5347	53.4476	49.5175	50.0713	55.6146	57.7273	61.2858	50.3776	46.006	51.044
ARHGEF2	33.4725	30.5423	37.028	36.9758	31.582	32.9952	33.0737	35.64	34.8155	41.5545	53.6769	53.5163	29.7853	30.3084	33.5541	32.3702	27.2985	52.8106	49.9883	52.2906
ARHGEF25	20.1061	21.3387	41.3736	34.8286	30.5954	29.3836	67.1727	64.9585	45.5048	42.6561	54.1826	53.4364	59.7048	54.2017	38.0368	40.1824	35.4408	42.0289	38.997	42.0512
ARHGEF26	21.5037	19.2888	17.547	19.936	18.9201	19.3125	15.5381	15.7673	16.0404	18.6238	11.3879	15.044	13.5356	13.6007	10.8866	10.649	8.278	19.8215	20.2494	21.8379
ARHGEF28	0.186618	0.218225	0.381788	0.649846	0.226099	0.315105	0.621709	0.460781	0.25794	0.444026	0.132536	0.30328	0.727005	0.777899	0.272427	0.23393	0.274915	0.281636	0.305646	0.417617
ARHGEF3	4.60396	4.23807	4.03418	4.34956	4.18937	4.22894	1.76115	2.50704	1.74542	2.27285	2.00892	2.46713	3.47384	2.79324	2.2289	2.47685	1.89904	4.49358	3.55047	3.99038
ARHGEF33	0.439262	0.493113	0.580668	0.877863	0.563496	0.704609	0.895244	0.66834	0.867341	1.41601	1.19794	1.34082	0.828594	0.921416	1.11925	0.621882	0.485321	0.544287	1.1922	1.42364
ARHGEF35	28.0732	30.2811	16.4139	14.9744	24.265	24.2912	11.5119	14.8805	12.7828	13.7103	10.5577	13.0452	13.3556	15.3949	14.7963	13.9671	12.7305	22.8538	20.944	19.7048
ARHGEF37	0.319323	0.6828	0.90454	1.07742	0.585194	0.462152	0.572132	0.694074	1.33309	0.882319	1.78834	1.97263	0.411543	0.515251	0.581175	0.121093	0.60481	0.652206	0.683092	0.54914
ARHGEF38	0.0320449	0.0899334	0.0605152	0	0.109621	0.0541077	1.30619	1.00079	1.79698	1.15106	1.939	1.92912	0.131407	0.103413	0.178612	0.0567091	0.0472066	0.244348	0.569822	0.385753
ARHGEF39	13.1603	12.6262	12.8147	12.1587	15.2837	14.0461	9.4954	11.0177	18.9872	17.734	15.6765	16.2941	8.34033	7.32975	7.59135	7.11258	6.5266	11.9736	13.7863	14.1944
ARHGEF4	3.7308	4.43227	6.56998	5.09401	5.44171	7.09171	8.7375	9.49432	12.817	13.5971	9.55808	10.3051	9.27323	8.86368	4.73851	5.00237	3.97869	7.17747	8.24711	8.28702
ARHGEF40	47.0967	46.5002	46.9062	42.0285	48.445	49.3011	29.9898	29.8772	41.1096	44.3608	40.8705	41.8694	23.0589	25.6025	20.7579	20.8102	17.0392	38.7559	39.3034	37.2947
ARHGEF5	14.7357	14.6443	12.8102	12.2105	12.2095	16.8107	7.82057	6.9197	7.94584	8.57384	8.39593	8.74252	8.114	8.72279	7.1132	7.86757	8.2096	11.7376	11.8767	10.3208
ARHGEF6	3.13305	3.0722	3.0296	3.56618	3.06683	3.15497	4.1129	4.20169	2.35528	2.95517	3.37784	4.12878	3.99364	3.68497	1.92364	2.10424	1.61262	2.66245	3.25016	2.69146
ARHGEF7	23.548	22.9557	21.1823	22.7784	25.9807	28.2437	22.1632	19.2537	25.2328	30.9074	32.4859	31.988	18.1956	19.3312	18.6024	18.2796	15.8398	31.0017	32.1981	31.3797
ARHGEF9	13.721	14.1228	15.7367	17.0141	19.5322	20.8749	17.5847	16.4815	13.205	15.3176	17.1044	18.6472	18.7456	16.7187	12.9617	12.8587	10.6131	13.4479	13.2045	14.1916
ARID1A	48.3815	47.0151	37.7645	38.4926	56.0078	62.7688	49.0524	50.0015	62.8043	72.8449	71.3934	74.0164	38.2917	40.559	35.064	31.4362	27.359	69.6445	73.8065	72.2914
ARID1B	8.48574	8.40113	7.36058	7.75787	8.02888	9.18342	8.41158	8.29281	9.12801	10.5593	10.1366	11.1083	7.64611	7.37247	7.10313	6.69561	5.85394	9.53897	10.0531	9.92157
ARID2	19.6866	20.1778	17.2271	19.9574	19.2855	19.63	24.584	23.9119	26.8584	28.941	33.0774	33.9787	23.4057	23.3638	17.8444	16.3208	15.8429	30.1412	29.6518	34.3081
ARID3A	53.4243	52.247	42.7793	37.9435	46.2078	54.4597	77.7879	79.3863	101.444	117.677	122.38	127.698	72.2984	71.3384	58.3645	55.3492	48.6053	115.006	110.938	119.683
ARID3B	137.307	135.619	104.583	102.072	149.526	149.16	101.44	101.814	109.899	120.235	102.024	102.964	99.7216	97.8136	87.6027	81.6423	75.7372	144.364	147.605	141.373
ARID3C	0.34425	0.161022	0.487574	0.312718	0.588816	0.726582	1.21431	1.65404	1.08758	1.26826	1.32022	0.875665	0.141167	0.69434	0.274112	0.152303	0	1.80467	1.93309	2.70957
ARID4A	10.6865	9.72693	11.3631	12.7978	11.0329	12.5442	10.9427	10.0225	9.68231	11.2613	15.1516	15.7547	8.71179	8.10387	8.35587	7.92242	6.94946	11.2258	11.7734	12.0352
ARID4B	16.45	16.3122	16.4024	18.8086	18.5327	21.4985	17.9494	16.7913	16.3186	16.5045	24.1506	25.2364	16.0637	16.0322	16.2421	15.9724	14.2007	22.5991	21.8821	21.4678
ARID5A	22.2771	18.9282	19.3622	17.6993	21.7901	24.789	6.14119	6.43744	9.5238	10.9178	5.92204	5.37201	5.69903	6.15584	8.02837	11.5738	9.28318	11.3634	10.2651	11.4182
ARID5B	1.6733	1.71445	2.60822	3.04008	2.40778	2.7581	1.18673	1.14855	1.27965	0.782813	1.85613	2.18448	0.174267	0.278571	0.634469	0.634545	0.449962	0.734164	1.01917	1.42649
ARIH1	22.0259	20.2873	16.3974	19.2949	16.3132	17.7798	16.866	17.6296	15.7615	19.5826	22.6702	22.1768	15.7399	15.7662	14.1151	13.14	12.4628	22.8556	24.9055	24.5929
ARIH2	89.3677	87.6273	62.4723	65.4686	75.5479	74.7837	49.7018	47.2572	61.133	67.6898	56.9024	61.4673	48.5234	48.2219	47.7374	45.3548	43.2441	78.3375	77.9967	69.7937
ARIH2OS	1.36273	1.55812	4.57501	3.85127	2.20136	1.66181	4.74756	3.27378	2.98973	4.32316	5.41971	3.97989	3.84962	3.29829	3.97864	5.62704	4.57261	3.31937	3.96781	1.82271
ARL1	52.8759	49.0088	49.9268	56.9392	56.4003	63.172	54.6775	56.9125	61.2179	64.9187	66.8043	64.7684	55.3674	51.6322	45.3655	41.521	38.2642	64.0211	58.5252	62.6939
ARL10	5.02311	5.23442	4.30267	4.56302	4.31397	5.63644	3.77132	3.95457	5.39021	5.46582	4.96726	5.31935	4.53685	3.96707	2.19392	2.11917	1.9358	4.64636	4.42339	5.12238
ARL11	0.507827	0.534453	0.419566	0.403649	0.434302	0.857465	1.94059	1.47416	1.05286	1.05238	0.865577	1.29175	1.97833	2.09975	1.41527	1.01103	0.888369	1.57311	1.72286	2.17488
ARL13A	0	0	0.597583	0.143728	0.405938	0.133577	0.744145	0.126702	0.124965	0.437177	0.809047	1.20739	0.648817	0.38295	0.503937	0.419998	0.233081	0.452423	0.444232	0.293021
ARL13B	13.9734	13.5096	14.4638	15.2428	15.5504	15.351	8.70766	10.1598	10.1129	9.90822	14.8983	14.6241	6.71308	6.41507	7.2159	7.08743	5.64143	10.9225	12.2568	10.5571
ARL14	0	0	0	0	0.481541	0	0	0.150299	0	0	0	0	0	0	0	0	0	0	0	0
ARL14EP	23.4647	21.5353	20.0998	18.0858	25.2362	21.2733	19.8563	20.1782	21.2355	22.4303	22.9137	24.5304	15.9277	15.0587	18.3301	16.7122	15.6794	23.5514	20.5463	22.798
ARL14EPL	0	0	0	0	0	0	0	0	0	0	0	0	0	0	0	0	0	0	0	0
ARL15	27.6961	26.9866	19.9306	27.0186	23.3579	23.3284	21.4594	21.1544	21.2686	21.5618	19.1336	20.1209	18.8328	18.4228	25.4656	25.9215	21.5779	25.9107	23.0472	24.9356
ARL16	58.8233	52.6667	47.9485	50.547	64.4629	55.662	36.4333	39.9908	44.0221	44.5311	38.6545	39.4885	35.2814	33.726	38.7963	38.4783	35.6815	43.499	42.2739	34.7256
ARL17A	2.28373	2.26722	1.7603	2.75196	2.27196	3.10848	2.04589	1.56754	1.58287	1.84583	1.5888	2.09444	1.2614	1.31606	1.37311	1.11347	1.13286	1.42154	1.43943	1.07894
ARL17B	1.09374	0.969337	0.92403	1.25502	0.836924	1.11779	1.98544	1.06025	1.13665	1.3785	2.15861	1.75714	1.13308	1.39329	0.962576	1.62995	1.22963	3.18237	3.448	2.39873
ARL2	51.7435	46.7704	87.3714	82.8924	55.3149	53.8184	84.1349	90.7108	91.9527	95.6367	95.1478	89.9202	72.3533	74.0897	76.5564	91.26	99.8313	98.5275	105.36	102.519
ARL2BP	1.9159	2.1086	3.29884	3.89033	3.75893	6.75542	7.33239	7.21993	9.88035	11.5218	16.7122	14.7159	4.25178	6.6375	5.74325	3.2908	3.40346	10.6346	11.6023	10.0185
ARL2-SNX15	0	0	0	0	0	0.0857196	0	0	0	0	0	0	0	0	0	0	0.0747866	0	0	0
ARL3	46.9436	42.7924	44.8623	49.5885	46.847	40.6989	38.1844	39.6664	47.3066	42.5963	45.4992	45.964	32.8523	31.6037	39.291	34.9966	38.0675	46.6111	41.0959	44.2884
ARL4A	29.327	26.0315	14.2964	15.7366	23.856	23.7804	14.2743	16.5486	31.6201	26.1316	26.4466	27.8155	15.4942	16.0122	14.9886	13.8197	13.0111	21.2573	19.6597	19.0727
ARL4C	36.0701	33.9132	29.7154	31.117	38.922	42.0506	184.684	190.174	287.851	262.986	350.315	344.426	78.4239	78.0255	65.5864	64.5287	58.2182	205.416	212.516	218.393
ARL4D	15.5183	15.222	14.6527	16.6973	13.7869	16.79	67.0807	70.58	47.3603	55.6447	69.9781	56.0806	82.4178	79.2523	68.5009	67.1893	65.0305	80.2746	79.3854	83.0099
ARL5A	28.8578	26.2182	20.1801	24.7034	23.257	27.8741	26.0507	24.3254	28.3333	25.8794	27.1825	28.8838	21.0576	21.7358	24.3316	24.5105	23.3334	28.8845	32.4906	28.8652
ARL5B	52.0094	50.7068	41.0779	54.3586	48.8089	61.1762	68.0447	69.1083	59.6576	63.6624	80.3073	75.3769	66.2664	64.0163	60.3861	58.1446	46.6117	79.1041	80.736	83.382
ARL5C	0.426334	0.332361	0.939297	0.516379	0.486143	0.119977	0.278492	0.227603	0.280604	0.130889	0.423893	0.542231	0.116552	0.229307	0.282894	0.628728	0.157012	0.338633	0.465504	0.657969
ARL6	6.21241	6.75545	4.46211	7.37982	8.31001	8.06896	5.28594	4.37957	6.58416	6.40648	7.19501	7.24842	3.48381	3.89829	5.15809	4.55733	4.49766	6.07319	5.21784	5.99848
ARL6IP1	262.743	258.809	204.426	222.127	238.753	280.548	285.514	281.385	338.016	369.154	415.204	409.27	176.312	173.548	190.537	183.01	186.648	337.321	334.624	379.179
ARL6IP4	95.4531	90.1945	136.06	121.696	111.881	106.908	70.0308	74.8995	89.8063	88.7999	94.8198	91.0789	80.5055	77.9262	90.2607	106.097	97.9679	90.8145	77.6462	86.6096
ARL6IP5	58.6466	49.2781	72.0156	80.3935	61.1914	81.9515	68.5418	68.1707	72.7126	73.883	99.7153	104.923	61.4462	57.26	57.3564	55.9829	50.5033	68.2904	68.0455	73.5676
ARL6IP6	45.5423	47.2857	53.4789	59.8165	45.4606	44.8777	55.0269	56.2729	50.9194	55.8387	58.5901	58.2302	56.5027	51.5454	62.9991	56.5963	50.9052	62.2789	62.5089	61.4446
ARL8A	78.3327	74.4302	78.7244	71.8281	74.7737	78.2791	75.476	70.5077	80.0307	93.0999	95.3685	86.6458	85.6251	96.2352	66.6815	68.7678	69.2008	92.7131	98.055	99.0672
ARL8B	67.5087	62.4551	49.1222	60.0296	74.869	82.3376	56.1655	54.8762	66.1397	75.9391	67.3152	70.3124	61.2711	57.2048	54.9441	50.059	47.3237	70.2366	68.9651	65.1538
ARL9	3.1148	2.50918	3.75805	2.67231	3.25579	3.57927	4.81538	3.94933	4.1002	4.46262	4.79294	2.42095	3.12227	3.35064	3.5825	2.83266	3.82379	3.71109	3.64391	3.76559
ARMC1	75.6789	70.7308	71.5921	86.4821	70.0647	75.3396	77.2972	79.0228	81.6404	88.0763	88.395	88.3061	66.085	68.2735	78.9146	76.0722	68.9203	86.9524	88.9662	84.212
ARMC10	31.9759	32.5424	27.1882	28.8544	29.6592	27.1747	33.6693	36.8591	40.0814	40.8305	39.3174	39.0272	31.1392	32.6429	34.4548	33.3141	33.3562	41.9512	42.1347	41.4924
ARMC12	1.02765	2.24318	2.74928	3.42292	2.05068	1.87979	4.29624	2.74312	3.11135	3.78599	3.35724	3.0497	3.51176	4.14547	3.81862	3.63722	5.42471	2.28551	1.60295	3.48919
ARMC2	3.31444	2.56604	1.83458	2.12836	3.03005	3.28066	2.77726	2.28808	4.51344	3.63165	4.13962	4.74844	1.82783	2.30521	2.59365	2.12371	1.85203	4.73873	4.01116	3.17497
ARMC3	0.347004	0.194772	0.229355	0.409787	0.207734	0.175775	0.43521	0.416817	0.548139	0.607242	0.709751	0.912093	0.199215	0.139979	0.331566	0.368451	0.35783	0.694568	0.974277	0.83544
ARMC4	7.17461	6.99742	8.35997	9.15217	9.7042	8.59172	4.42737	4.76744	8.43965	8.01399	10.451	8.45626	5.0913	3.89997	4.862	3.06163	2.99836	5.23798	5.9051	5.46568
ARMC5	4.24855	3.44183	4.9628	3.38195	5.76854	7.02576	8.85794	8.13724	8.75217	9.43971	10.4517	10.9927	6.96884	7.88011	6.31251	7.78985	6.9362	9.43492	9.14115	9.1661
ARMC6	65.9316	63.9776	53.5388	46.7163	67.7655	69.629	42.1442	41.7101	58.3227	58.6824	42.1931	43.9603	39.916	43.5213	38.6581	49.2168	39.3804	63.6996	64.8464	56.834
ARMC7	19.2712	19.3963	19.7398	14.6144	21.6313	22.9518	14.8363	13.8476	19.7733	18.7794	22.949	17.653	14.2528	14.0901	12.3307	13.1695	11.6598	24.2724	18.5189	18.8806
ARMC8	22.5161	21.479	17.6975	20.8346	23.1158	21.82	19.6602	18.3862	22.0688	23.9861	20.0087	20.8269	16.4641	16.952	17.1628	15.4715	15.4221	21.6258	22.596	22.5396
ARMC9	12.846	13.1227	14.7644	13.7704	13.8026	14.7504	9.49816	10.1662	12.8265	13.4292	13.8616	14.8994	8.32952	8.51837	6.76581	7.29603	5.9994	14.9279	14.4223	14.2232
ARMCX1	78.8386	73.1163	80.9752	74.9149	79.0656	86.6709	55.308	57.5921	45.2451	46.5975	58.7784	64.9233	56.658	60.4942	52.3885	49.8855	50.968	46.4925	36.6269	45.588
ARMCX2	120.927	111.923	99.7416	97.4945	116.671	128.829	108.105	108.542	126.456	126.834	124.166	115.902	99.5656	99.4181	72.8498	76.6428	65.2455	111.262	108.678	102.39
ARMCX3	34.6627	28.7285	28.6721	31.4358	32.682	36.8097	52.0966	54.7353	41.8124	43.7985	72.8999	71.0228	59.5822	56.6704	44.1152	38.4274	36.9258	42.4862	39.4113	45.626
ARMCX4	3.71097	3.59071	3.91623	3.86681	4.21601	6.32739	9.98157	10.8817	9.7412	11.3763	7.31744	9.87142	11.085	11.3007	6.19948	5.02199	5.48017	9.44962	8.46136	8.65819
ARMCX5	20.8201	17.4877	16.8104	20.0362	22.1619	24.3411	14.0718	13.2668	14.9598	19.1759	20.1881	19.8757	11.8839	11.5706	12.7979	13.0839	11.5836	18.7134	15.6439	17.2185
ARMCX6	25.0772	21.9078	26.9954	24.7303	30.7927	33.9401	20.8046	17.503	22.1955	20.0412	28.0244	25.5651	21.0471	18.3426	14.6069	14.9367	13.0807	14.2298	13.059	15.9929
ARMH1	0.0738201	0.0690583	0.278812	0.335293	0.441925	0.124645	1.04158	1.30052	1.10778	1.22383	2.20193	2.06553	0.908146	0.655128	0.23512	0.718508	0.380616	0.633254	0.967229	1.02535
ARMH2	0	0	0	0	0.255166	0	0	0	0.471305	0	0	0.505963	0	0	0	0	0	0	0	0
ARMH3	22.7673	19.432	16.9081	17.7539	23.5839	23.7566	23.6618	26.9176	28.5287	31.8075	26.6847	26.6356	22.1971	22.1658	25.1764	23.8576	20.0106	32.0389	30.7885	29.989
ARMH4	7.73711	6.45716	7.82091	7.72836	6.50708	8.18539	10.0914	9.58938	8.54511	9.93516	7.57882	8.95572	7.978	7.61496	11.6057	10.9651	11.0195	14.4126	12.2889	15.0722
ARMS2	0.59381	0	0.280345	0.53942	0.253918	0	0.232735	0	0	0	0.253033	0	0	0	0	0	0	0	0	0
ARMT1	292.665	262.584	144.232	185.013	242.556	223.08	124.667	119.976	173.109	191.711	107.345	107.383	185.408	182.111	218.631	192.106	188.979	249.063	238.023	230.399
ARNT	35.2226	32.0091	30.513	32.9106	28.9116	26.7473	29.9765	29.2507	29.6151	34.2948	47.0441	47.7842	29.3767	27.9059	25.4346	24.5043	20.563	43.7685	43.9528	45.0409
ARNT2	9.22403	7.89527	8.02821	9.00618	13.2817	13.6412	7.91905	9.4216	15.0166	15.9798	14.8932	16.0943	5.68664	5.61934	3.4725	3.96985	3.62817	15.1316	17.0305	15.2525
ARNTL	7.98006	8.58003	7.94412	8.26598	9.14074	9.08449	2.29268	1.87952	2.48118	3.35899	2.36954	2.38809	1.36226	1.16529	3.19147	2.14069	2.20753	2.34036	2.16282	2.50774
ARNTL2	13.912	12.4614	8.11151	9.47828	10.1131	11.0405	9.24213	8.74537	10.6308	11.2117	6.13563	6.90061	11.2957	9.28785	11.2437	9.66323	8.91501	11.6358	11.2299	11.0788
ARPC1A	41.0498	37.8485	38.5369	42.2332	37.8381	38.2517	48.1275	57.124	62.4143	60.1443	64.1208	65.1986	49.9665	50.6798	63.1118	67.8299	72.3226	53.3339	60.6721	61.4542
ARPC1B	1.0962	0.626685	0.805044	0.497895	0.312495	0.719804	1.33665	0.780289	2.45308	1.40226	1.86844	0.722914	0.749198	0.786129	0.678888	0.862183	0.403712	1.7414	1.42489	2.36849
ARPC2	145.269	134.825	132.31	129.341	140.538	132.236	82.5683	84.9436	97.4307	106.22	107.591	111.248	83.0501	79.458	86.5256	80.5954	79.0309	110.735	112.749	106.552
ARPC3	234.358	225.174	198.241	210.923	215.807	203.482	127.442	123.186	136.082	143.013	138.9	135.606	130.377	133.435	148.38	147.552	155.708	129.787	134.651	124.677
ARPC4	84.7481	72.2915	64.4493	77.2914	76.9682	70.9802	58.5694	58.1628	78.1002	80.8454	73.6596	76.2524	58.409	58.5439	75.7357	76.8944	72.5871	88.5409	79.3152	73.8011
ARPC4-TTLL3	0	0	0.248813	0.0797913	0	0	0	0.211017	0	0.1618	0.149715	0.223429	0.288154	0	0.0699407	0	0	0	0	0
ARPC5	42.1087	39.8844	37.5801	43.6926	37.2047	38.5417	25.8579	26.6358	36.0568	36.1936	42.2573	42.5655	23.6234	21.1361	23.0447	23.626	21.8392	32.2046	29.5035	30.7155
ARPC5L	77.4353	72.8179	61.9361	55.3696	74.9118	85.3676	45.142	42.7764	57.9183	52.2973	52.2326	49.9131	34.3749	32.0239	42.6413	41.313	46.0851	54.5059	58.934	49.2773
ARPIN	3.13688	2.64373	5.36349	6.16121	4.78538	5.01032	10.3008	8.32804	10.8254	11.4005	11.1511	11.0703	8.80742	8.43598	3.39787	3.30076	2.81011	8.10779	8.93961	9.28989
ARPP19	200.488	179.574	131.918	167.676	164.044	173.886	183.992	187.401	206.88	225.953	214.881	220.307	179.259	174.612	166.155	154.813	137.018	228.879	220.497	218.456
ARPP21	0	0	0.0227232	0.0437223	0.0205811	0.0203172	0	0	0.0190073	0.022165	0.0205094	0.020405	0	0	0	0	0.0177259	0.0229379	0	0
ARR3	1.40467	0.788439	0.928431	0.382804	0.72078	0.474358	2.20216	1.23734	1.22038	1.16437	1.67596	1.42922	2.53448	2.15322	0.782939	1.74007	0.724249	0.937205	1.0517	0.78043
ARRB1	55.5913	51.9664	26.2847	27.2561	43.943	41.9723	36.9778	36.7082	24.5207	36.2708	25.6418	24.5219	54.2398	53.8607	49.6738	50.5168	39.3815	72.8469	69.0711	69.961
ARRB2	57.6062	59.4508	65.6706	62.5737	61.4753	58.9986	79.2512	82.2966	78.6678	80.9926	75.8899	76.6339	72.3943	68.1676	77.9383	76.827	73.8144	90.4356	96.2329	95.9863
ARRDC1	12.0767	12.9626	18.245	14.4349	14.4594	13.5764	26.7056	27.842	23.2434	24.2364	23.8345	24.8449	29.401	28.9222	23.0282	27.6709	26.405	25.5662	23.3783	26.6624
ARRDC2	2.61881	3.13585	11.0779	9.32544	5.41994	5.88106	6.19947	5.83	6.78427	7.4772	10.2665	12.9676	6.5293	8.15548	13.2205	14.3204	14.3127	8.43687	10.539	12.4645
ARRDC3	18.7541	17.0378	33.743	46.5481	21.6377	25.225	28.6299	26.6858	33.4346	34.0022	91.5348	105.551	40.3299	40.6659	56.401	53.2239	56.4513	43.2577	46.1139	54.0584
ARRDC4	4.41362	3.79414	6.02591	7.26018	7.34516	7.55309	36.0931	38.9261	32.8338	32.3558	60.1323	53.2012	35.3175	33.1544	23.3184	24.2764	17.5287	35.5307	37.8459	32.9719
ARRDC5	0	0	0	0	0	0	0	0.118734	0	0	0	0	0	0.119623	0	0	0	0	0	0
ARSA	8.28336	7.67155	11.9667	9.33057	11.122	9.93038	19.9987	19.3028	25.6459	22.8877	25.2726	23.8094	18.6822	20.3829	13.3893	12.8265	12.5076	15.1589	14.3418	14.1134
ARSB	7.77994	6.75105	4.91424	5.48328	5.62108	6.7494	7.84388	7.81987	10.1494	10.6742	10.7	11.9421	6.64469	6.06031	6.08804	5.86326	5.15742	7.54329	9.44045	8.14815
ARSD	1.48554	0.743334	1.85937	2.29096	1.83182	2.04166	4.84744	4.73076	3.19247	4.20013	4.26917	4.54036	4.98675	3.95788	2.2282	2.23153	1.88305	4.51125	3.71826	3.64693
ARSE	15.2742	15.1573	5.81673	5.67272	4.97972	5.05835	1.52143	2.50035	4.79886	5.59611	5.4658	5.72417	5.53681	5.03814	6.2491	7.09362	6.77517	13.9151	15.4007	12.1902
ARSF	0	0.103086	0	0	0	0	0	0	0	0	0	0	0	0	0.0877432	0	0	0	0	0
ARSG	3.24463	5.13938	7.06733	6.69873	4.69835	6.28789	11.3585	13.2866	8.88196	11.1386	9.89814	10.9419	11.8236	11.8095	9.36544	9.13493	7.33265	19.5046	16.1839	20.0073
ARSH	0	0	0	0	0	0	0	0	0	0	0	0	0	0	0	0	0	0	0	0
ARSI	8.02379	6.88069	11.645	7.28885	9.27651	14.3636	11.9968	12.9103	18.6012	17.0384	13.613	11.9688	10.4803	9.77016	11.0033	10.7154	9.41235	12.1799	12.168	14.6535
ARSJ	7.26811	5.6955	6.28342	7.15974	6.25617	7.09237	3.51454	2.83454	3.20572	3.95563	2.4133	2.92124	2.98045	3.19844	2.55543	2.42211	2.05101	3.10392	1.7668	2.18513
ARSK	18.4093	16.1685	18.9242	20.9167	12.4218	14.3063	15.0925	15.9142	14.0509	14.5185	15.5452	16.0388	13.4361	12.0364	15.9586	16.3391	14.3891	18.1371	19.4421	16.1085
ART1	0	0	0	0	0	0	0	0.132575	0	0	0	0.140373	0	0	0	0	0	0	0	0
ART3	0.0740904	0.277244	0.139916	0.134608	0	0.437855	0	0.118662	0	0.136479	0.126285	0.062821	0.0607647	0.0597751	0.294976	0.196674	0.272864	0.282477	0.208022	0.137214
ART4	0	0	0	0	0	0	0	0	0	0	0	0	0.0379259	0.0373082	0	0	0	0	0.0432785	0.0428206
ART5	7.32482	7.38977	12.8833	10.9594	8.47524	8.12405	28.2582	26.683	18.3767	21.8265	24.7251	22.0419	31.6861	33.7193	22.1862	26.5606	24.8604	22.9984	21.7755	25.003
ARTN	5.75647	5.21419	14.063	10.2094	6.09517	6.94271	7.30566	6.80485	3.96921	3.36627	3.89355	4.88089	7.11917	9.73079	9.53106	9.13605	9.48962	5.83514	5.81502	5.49966
ARV1	26.7681	24.6983	18.0042	20.208	23.1015	22.083	24.4319	25.3508	35.526	34.4483	26.9794	31.2984	20.2495	19.1308	23.4555	25.0914	22.8676	30.174	30.6573	27.7297
ARVCF	23.2455	25.1818	38.3088	31.2428	34.5128	36.9884	50.2953	50.9659	51.53	58.3398	54.5714	49.0181	43.1258	43.0161	37.1221	36.2435	31.3796	51.9318	55.7228	49.8119
ARX	0.156841	0.146724	0.0740467	0	0	0	0.0614714	0	0	0.28891	0.534662	0	0	0	0	0.0693895	0	0.224239	0.293573	0.21785
AS3MT	0	0	0.0953921	0	0	0.170583	0.0791918	0	0	0.0930486	0.0860986	0.17132	0.248569	0	0	0	0	0	0.189101	0
ASAH1	11.0395	9.27837	14.9422	15.7813	12.0479	13.2401	17.4803	17.7059	16.3655	17.4552	19.6644	20.649	20.7761	19.1254	11.8084	11.1656	11.9585	18.1392	18.136	18.7338
ASAH2	1.56465	1.52877	1.08341	1.83194	2.05177	1.9374	0.817654	1.42002	1.59279	2.04955	2.31131	1.59199	1.19769	2.18805	0.830577	1.32293	0.9732	0.961088	1.59451	1.41665
ASAH2B	5.18259	3.82944	3.72334	4.53732	5.23518	5.4851	6.27034	5.44335	5.45772	5.63805	7.04126	6.71882	4.83568	4.93871	3.76784	4.38638	3.45774	4.22387	3.58505	5.04246
ASAP1	41.006	39.9798	33.4013	37.8629	45.9559	46.1591	18.7388	18.9554	23.5606	27.9341	30.7722	33.5751	22.5649	23.215	19.5955	18.4014	14.7346	26.6716	31.0203	30.3118
ASAP2	8.33322	8.57838	12.2293	10.7317	10.3895	12.7144	7.13553	6.40518	10.5202	13.0385	16.2288	16.6002	4.08968	4.07708	3.57086	3.40546	2.61296	12.8552	13.3116	13.8215
ASAP3	51.125	49.7402	59.3995	53.9615	55.9237	52.5758	32.7473	33.3373	18.9975	23.3645	28.3001	25.8441	35.6204	34.451	32.567	30.5891	31.6679	35.6888	41.5135	35.8442
ASB1	20.4521	17.5997	13.4004	14.3509	16.9584	19.0099	21.2729	22.7558	21.8226	22.4896	27.793	28.6519	22.3379	22.9525	18.921	18.0968	14.5815	32.3648	28.9875	29.2878
ASB10	0	0	0	0.0928938	0	0	0	0	0	0.0941848	0	0.173412	0	0	0	0	0.0753219	0	0.0957048	0.0946922
ASB11	0	0	0.0730327	0	0	0	0	0	0	0	0	0	0	0	0	0	0	0	0	0
ASB12	1.31891	0.352524	2.3128	2.0539	1.45023	0.95442	0.443081	0.301764	0.148814	0.694147	0.160575	0	0.463584	0.608046	1.50028	0.833589	0.971471	1.07753	0.176337	0.872358
ASB13	28.0637	28.5988	27.033	26.0075	32.3696	32.3642	27.1967	26.359	31.7466	31.9556	34.1178	34.0126	21.0264	22.3804	20.5428	20.0372	20.4922	28.3677	29.1409	27.7841
ASB14	0.15029	0.562381	0.638584	0.546096	0.578386	0.824733	0.530134	0.541579	0.415454	0.553685	1.0887	1.21059	1.0477	0.363755	0.598348	0.265964	0.387446	0.286497	0.984587	0.347918
ASB15	0	0	0	0	0	0	0	0	0	0	0.0424229	0	0	0	0	0	0	0	0	0
ASB16	9.03949	11.0035	10.592	8.70619	11.3632	13.2403	10.3299	12.7332	14.193	15.7485	16.9854	11.1736	9.20011	8.78667	6.85089	7.80576	4.73295	10.0693	10.6005	9.07644
ASB17	0	0	0	0	0	0	0	0	0	0	0	0	0	0	0	0	0	0	0	0
ASB18	0.131186	0	0.0412896	0.158893	0	0.0369178	0	0.105052	0.0345375	0.0402753	0.037267	0.185386	0	0.0352796	0.0348192	0.0386927	0	0.0833596	0	0.0404922
ASB2	0.0963763	0.135239	0.227503	0.218872	0.164845	0.162731	0.11332	0.347298	0.266418	0.576975	0.53388	0.612878	0.118564	0.349898	0.460443	0.213194	0.283951	0.091861	0.135297	0.356974
ASB3	0.848246	0.649251	0.47328	0.735526	0.758408	0.651028	0.997371	1.42029	1.18765	1.31394	1.2158	1.60191	1.48623	1.11985	1.07454	1.12584	1.50518	1.32301	1.11863	0.678359
ASB4	0	0	0	0	0	0	0	0	0	0	0.0898941	0.178873	0	0	0	0	0	0.0502692	0.0493592	0
ASB5	0	0	0	0.162861	0	0.0504531	0	0	0	0.0550416	0.0509304	0.050671	0	0	0	0	0	0.056961	0	0
ASB6	20.493	20.0559	17.2166	14.9882	21.7951	22.0036	21.5832	22.3858	27.7647	26.7149	27.6751	26.6877	16.29	15.6432	16.234	16.5522	15.2106	28.1975	27.9329	27.0534
ASB7	11.9702	11.7032	8.62562	10.8329	9.92919	12.0054	14.4626	15.2072	14.3235	16.3301	21.0164	20.9476	13.8401	13.651	11.9321	11.9057	10.209	17.2856	17.4781	17.0014
ASB8	8.91368	8.78343	7.126	5.66807	11.0281	8.82977	5.72948	7.37594	6.47696	6.29416	8.15365	6.39901	7.89534	5.22578	5.7254	6.94071	5.38375	9.11912	7.84173	7.75876
ASB9	0.719457	0.865347	0.582283	1.12039	0.527393	1.30157	0.402829	0.0823051	0.568239	0.757305	1.2263	0.871465	0.168588	0.165842	0.654714	0.454717	0.302817	0.587786	0.480954	0.380692
ASCC1	28.4346	24.282	33.7046	38.0738	31.7916	31.2003	28.594	28.8284	32.2793	34.4383	37.8317	37.9339	33.4117	32.3063	29.3229	30.2382	29.7829	37.6285	34.872	38.0057
ASCC2	35.65	36.2029	33.577	31.4884	37.123	36.4198	27.9098	25.46	34.8154	35.891	33.0191	33.1932	27.3992	27.5318	25.173	26.2275	25.6642	33.7233	37.5194	33.2192
ASCC3	35.5679	30.5234	20.2913	22.9067	30.0642	33.1918	16.2772	15.2692	28.0431	35.2571	21.1551	22.3815	18.5077	20.0937	24.6287	21.8178	18.4669	35.6775	36.9305	39.262
ASCL1	0.0982477	0.0919101	0.46384	0.535492	0.084023	0.248837	0.308053	0.472056	0.465585	0.452445	1.08849	1.08295	0.161154	0.317059	0.391153	0.695467	0.289465	0.842802	1.28729	1.18269
ASCL2	0.262277	0	0.86677	0.35738	0.448606	0.774994	0	0.210029	0	0	0.111761	0	0	0	0.20884	0.232073	0.193185	0.124994	0.613658	0.121433
ASCL3	0.383678	0.358929	0	0	0	0	0	0	0	0	0	0	0	0	0	0	0	0	0	0
ASCL4	0	0	0	0	0	0	0	0	0.0848766	0.0989774	0	0	0	0	0	0	0	0	0.100575	0
ASCL5	0.239751	0.224286	0.11319	0.108896	0.307559	0.506025	0.187934	0.287987	0.378719	0.110409	0.715137	0	0.294946	0.193428	0	0.318212	0.353187	0	0.336573	0.888031
ASF1A	83.2719	74.6507	63.5033	70.3854	95.5591	90.7493	49.0881	46.6707	51.9754	54.6558	51.5603	59.3155	37.8273	35.1872	39.4148	40.8112	40.8667	55.8261	56.8925	54.9502
ASF1B	51.9679	52.3629	62.0087	56.4005	66.26	64.2534	59.4102	60.1863	86.3362	84.2717	71.7786	64.9779	44.5231	49.8361	37.1832	41.5994	36.4922	83.493	80.0084	67.0582
ASGR1	4.14716	4.91018	12.2982	12.4203	5.3755	6.61953	4.11434	5.50043	2.45662	1.96951	4.58363	5.05477	5.5802	5.69844	6.65603	6.47909	7.06394	2.84112	3.39614	3.96025
ASGR2	0	0	0	0	0	0	0	0	0	0	0	0	0	0	0	0	0.0718431	0	0	0
ASH1L	10.3935	9.70597	9.76208	10.5699	7.74831	10.7641	13.402	13.6036	12.3639	13.3581	14.9756	13.5829	13.7525	12.4233	8.55227	8.92181	7.53445	14.9556	16.1892	13.633
ASH2L	59.3404	56.2046	45.9809	51.7026	54.5796	59.6736	52.861	51.567	57.2867	66.5389	57.7516	57.562	69.2941	65.1816	59.9791	59.4155	52.6982	88.0914	84.766	84.7443
ASIC1	3.38198	2.68925	5.46861	4.18588	5.45926	5.03235	3.77772	2.97909	5.54261	6.93066	5.9086	6.30865	1.35218	2.0464	1.38013	1.23441	1.15212	3.425	3.63995	3.24912
ASIC2	2.21302	2.39502	1.47501	1.26138	1.4844	2.08815	1.36056	1.49418	1.64506	1.35884	0.332827	0.183962	0.320293	0.24506	0.138207	0.383954	0.447463	1.32351	1.25894	0.763442
ASIC3	0.97218	0.578753	2.42007	1.84655	2.11635	1.79075	7.20495	7.99746	3.83922	5.37244	4.06731	4.6461	7.61085	6.98777	7.81144	5.70875	5.66353	4.63316	3.39129	3.60092
ASIC4	0.185042	0.0865531	0.349444	0.12607	0.237377	0.156222	0.688983	0.889083	0.219224	0.0852148	0.275975	0.313794	0.493224	0.597159	0.294683	0.409332	0.340742	0.26456	0.389655	0.128511
ASIC5	0	0	0	0	0	0	0	0	0	0	0	0	0	0	0	0	0	0	0	0
ASIP	0.62434	0.584066	0	1.13431	0.266973	0	0.489401	0.999933	0.73967	0.287518	0.532085	0.794063	1.0241	0.251854	0.248568	0.82866	0.45987	0.297545	0	0.8672
ASL	17.8635	17.0668	23.6141	20.3705	16.3824	18.6109	16.2074	15.6442	19.3923	23.3841	21.0544	18.7558	16.3963	14.964	13.4371	14.3939	13.4937	18.9829	16.1492	15.2041
ASMT	0.131565	0.123078	0.0621134	0.179271	0.225032	0	0	0.0526779	0	0	0	0	0	0.106144	0.733316	0.116413	0	0	0.0615652	0
ASMTL	6.30377	0.648037	1.27547	10.0998	10.3378	1.9007	16.5073	2.71816	13.4866	1.02083	11.8073	5.87356	9.62982	0.950093	6.06744	5.66976	1.96442	1.71669	1.0373	2.56582
ASNA1	251.395	243.155	260.139	266.029	266.295	248.482	194.295	197.783	259.052	276.091	229.032	224.625	199.187	198.789	237.284	258.868	217.764	312.343	264.311	271.588
ASNS	149.701	140.146	161.787	183.877	238.15	237.075	120.593	124.812	260.584	309.499	207.213	201.305	102.075	104.503	58.515	57.1135	50.8761	232.893	255.82	198.341
ASNSD1	96.6041	89.8282	60.9939	69.9579	106.175	100.228	87.6616	88.3114	94.9913	94.1566	89.273	89.723	76.0473	66.8271	79.2388	75.5237	68.3695	96.793	86.5079	93.6759
ASPA	0	0	0	0.0376875	0	0	0	0	0	0	0	0.0351772	0.0340258	0	0	0.0367098	0	0	0.038828	0
ASPDH	0	0.137448	0.554924	0.133468	0.37696	0.372126	0.230341	0.705942	1.16044	0.811938	2.62952	1.24578	0.843501	0.948301	0.467964	0.260011	0.541105	0.280084	0.412521	0.408156
ASPG	0.0793039	0.0370942	0.112321	0.1801	0.135644	0.0669523	0.994623	0.730318	0.939532	0.949536	0.337928	0.571553	1.49593	0.863748	0.252586	0.210514	0.525716	0.415736	0.3711	0.257022
ASPH	16.8398	16.3882	26.6077	27.018	19.3749	26.6031	36.3052	37.7487	31.3562	39.2435	35.6205	38.7571	28.6256	26.9767	24.0491	21.5682	20.1136	36.1778	36.6	38.8491
ASPHD1	14.6015	16.6077	22.9124	20.8981	16.3505	15.1653	29.8082	29.274	19.7463	20.7048	18.263	16.7449	37.3906	37.2054	33.9597	29.6509	29.6344	17.1214	13.5671	15.9527
ASPHD2	11.6478	11.7086	14.1405	12.4868	10.8276	10.6277	11.172	10.8338	9.02822	9.86177	14.551	13.6181	8.1882	10.2145	9.96598	10.1144	7.83341	15.3085	14.4897	14.9393
ASPM	37.3437	36.7713	31.0271	35.1797	40.1597	45.3701	32.5077	32.9772	40.172	43.6406	38.4228	38.9459	26.2911	24.4411	19.8768	19.5219	16.1686	36.6786	36.6618	37.4513
ASPN	0.0983272	0	0.0928431	0	0.168182	0.0830127	0	0	0	0	0	0	0	0	0.0782939	0	0	0	0	0
ASPRV1	1.78498	2.08729	2.21211	2.33088	2.48063	2.26045	2.79838	4.19885	2.64338	4.00729	5.2292	4.54042	2.01291	2.07013	1.86546	1.57942	2.87604	3.7217	2.08818	3.92557
ASPSCR1	10.8013	9.87916	10.2936	9.44719	10.7827	11.3394	14.3369	14.6786	15.4764	14.3492	14.8687	13.9248	14.8357	14.3997	12.6931	14.265	13.3535	15.2706	15.3136	15.0586
ASRGL1	45.1737	41.2689	33.9033	33.2907	35.9611	40.4628	32.7535	35.8779	47.8926	51.4592	42.8315	44.8136	36.962	35.8046	48.6206	48.0782	47.1213	78.0382	72.6603	74.3925
ASS1	161.487	152.933	140.902	137.365	169.637	152.672	269.586	265.459	426.661	451.045	257.742	257.375	224.918	239.5	195.732	206.937	190.092	334.408	346.24	323.184
ASTE1	8.50428	9.54685	7.16006	7.59658	10.2428	8.31653	6.83291	7.60468	10.3551	12.2712	11.2339	9.49416	6.45163	6.91832	5.8123	7.71304	5.4288	8.3085	8.55604	7.21866
ASTL	0.146837	0.412095	0.970531	0.53355	1.00462	2.10744	0.690606	1.88137	0	0.270482	0.250279	0.249005	1.68598	2.13239	1.05228	0.909489	2.27127	0.55983	0.961966	0.271939
ASTN1	1.08223	1.18527	3.76347	4.57982	2.7992	4.85806	4.05542	4.12183	3.25227	3.50084	4.22915	4.74476	1.88341	1.83144	1.07191	1.07438	0.81658	3.87451	3.73026	3.1775
ASTN2	5.56634	5.2895	7.99448	7.31861	7.61668	7.76634	24.5033	24.0469	19.0896	23.9069	20.3236	21.7602	15.834	16.1434	10.964	10.395	10.3363	25.3829	23.0315	25.2565
ASXL1	12.4311	12.41	11.4024	12.3088	13.365	13.5985	14.3381	14.8468	25.0226	24.4036	33.4173	36.364	9.01555	9.71404	8.65401	8.61105	7.48207	23.545	23.2351	24.0746
ASXL2	24.3745	21.3716	14.6155	17.1274	21.0687	24.1364	17.016	17.3236	20.5328	24.1673	17.3716	18.6272	17.8187	18.6419	14.6862	12.5742	11.7034	29.9339	29.7061	28.4075
ASXL3	1.03432	0.784087	0.757729	1.16637	0.640546	0.70761	0.167745	0.0428417	0.422545	0.443469	1.18544	1.23989	0.0146257	0.0719373	0.0283994	0.0473381	0.105082	0.152978	0.166898	0.181646
ASZ1	0	0	0	0	0	0	0	0	0	0	0	0	0	0	0	0	0	0	0	0
ATAD1	46.3976	47.485	44.7602	52.38	40.4178	46.5359	45.0488	44.9082	47.9648	54.8737	53.9613	58.8073	45.8361	46.3658	47.4401	40.1213	41.0242	64.0514	62.4881	66.3985
ATAD2	26.955	27.0995	31.2185	34.6215	27.371	32.1475	26.1574	26.1484	25.9516	29.8545	29.2821	30.5217	29.5786	27.9132	28.7715	27.0511	23.2471	31.7087	32.412	33.5224
ATAD2B	10.6249	10.5459	9.04875	11.4811	9.22517	10.4749	10.1793	9.80591	11.9385	11.662	16.216	16.1138	8.97973	7.82501	8.22056	8.15191	7.89419	12.6644	14.1899	13.9326
ATAD3A	82.6179	80.7681	76.2914	62.3984	90.4182	90.929	44.8493	42.0153	59.7527	64.286	53.4145	47.2378	43.6796	42.9682	44.487	45.3746	45.8153	64.8684	70.2116	64.1193
ATAD3B	15.6179	14.9654	11.8214	9.5923	14.3841	15.4542	8.42595	7.94961	12.4352	9.11411	8.56808	9.03377	9.49002	8.26418	10.8751	10.9939	10.3626	10.1552	10.4152	8.72408
ATAD3C	0.183251	0.285717	0.749797	0.721352	0.574636	0.721976	2.44196	1.56529	1.73681	1.35023	1.92613	1.81274	2.70525	2.16838	0.87549	1.24313	0.629892	0.98977	1.31486	0.39594
ATAD5	17.9534	17.855	21.7816	24.0736	17.2035	19.968	25.5899	26.9395	28.0073	30.9212	40.4601	41.4474	25.5353	25.2856	24.9283	21.9607	19.9244	31.5742	32.1271	30.1978
ATAT1	18.1173	20.7776	21.5967	23.3472	21.0021	21.8507	24.5343	24.4374	25.8614	23.2836	48.7829	42.7165	16.3891	16.1222	19.6981	19.972	18.5761	20.3091	23.2087	22.7402
ATCAY	26.8805	24.4737	31.578	29.4409	24.9492	27.2478	28.1883	29.5888	17.6449	23.6813	32.9454	35.1406	41.4373	41.2702	36.8661	34.325	32.712	47.3005	50.4828	51.0725
ATE1	31.8871	30.1479	22.8922	28.0407	29.9211	29.9676	22.9318	24.8209	23.4076	27.0226	28.0438	26.8929	20.9634	20.0396	16.8368	15.0655	12.0406	31.2025	30.28	28.387
ATF1	49.3571	44.3817	39.8643	43.8873	50.4001	51.0766	25.3154	26.2801	30.5951	32.3106	31.5294	33.2879	29.4853	27.3898	30.7754	27.6519	26.609	31.695	36.4982	34.0968
ATF2	34.0801	33.225	35.8478	42.122	31.1684	31.6244	34.5267	33.2092	34.355	34.2671	45.132	48.841	25.5607	23.2705	36.8546	35.0505	32.5678	33.1677	33.7134	31.2059
ATF3	22.4232	20.6956	34.6254	30.636	30.2303	28.6246	21.2054	21.7113	32.1443	41.3049	46.4683	42.5617	24.0602	27.1604	16.4665	17.8728	15.2322	39.3647	39.5523	33.5114
ATF4	1010.69	945.861	811.021	755.155	1046.79	951.803	651.326	654.634	770.642	855.339	620.12	587.72	576.564	558.522	545.542	580.074	519.021	741.061	724.3	670.746
ATF5	17.3477	16.9978	9.08285	8.96234	14.8361	13.327	12.5028	13.2335	39.8708	46.1917	31.0402	37.6441	11.1933	12.2713	9.81987	8.51158	9.93157	38.7122	43.3976	31.747
ATF6	7.78779	8.06293	7.73128	7.46594	0.0526501	0.10395	0.530836	0.542296	7.48808	8.16507	0.183633	0.574195	6.36186	6.63076	10.9316	9.83252	8.66106	26.0242	24.6024	23.7436
ATF6B	25.0966	25.1055	30.648	27.3575	33.0817	36.9515	43.7516	41.5877	57.1922	61.4543	59.1456	61.7952	44.0198	41.0891	42.8444	41.3928	39.2876	63.6612	61.7572	64.1403
ATF7	10.8956	11.3316	10.4891	14.2105	9.68248	11.0743	14.0755	14.7206	13.7496	13.8754	19.1419	18.9928	13.8283	13.7995	10.0813	10.0986	8.04778	16.477	16.1217	15.6411
ATF7IP	42.519	38.467	41.3299	51.3041	41.9851	48.4581	90.5767	89.8335	53.3911	69.2827	100.077	106.578	80.6775	79.2744	67.5656	61.9165	56.0988	101.256	95.8037	106.317
ATF7IP2	19.1908	18.4506	11.6258	13.0834	13.8773	13.0898	13.0473	11.3813	11.2854	9.94017	11.9182	11.7608	7.82286	6.40777	10.1671	9.11245	8.2573	12.9672	12.3768	11.9995
ATG10	13.0148	12.6339	13.341	15.7906	15.4378	16.1429	11.3898	12.2067	11.1946	14.8606	17.2453	16.7417	9.13868	10.2125	10.3986	11.5949	9.68478	13.0848	11.7633	12.9596
ATG101	55.8012	48.8637	40.0723	43.4487	57.2016	51.2123	48.7994	49.6097	51.8079	50.3457	51.0497	49.1805	45.2669	46.3672	38.1452	38.9627	37.2989	61.581	47.8898	51.0388
ATG12	28.3091	24.4891	24.6919	31.0778	29.7956	28.9291	26.5602	27.2431	28.4236	29.2447	34.2795	33.8733	28.4168	29.872	30.7877	29.7155	28.6207	27.8684	26.5711	26.796
ATG13	38.2289	38.9758	30.8559	34.0971	44.6798	39.7138	37.8796	39.003	48.9348	51.2813	56.9412	58.2691	35.8769	35.6005	29.3076	29.0073	26.8551	54.4584	56.1023	57.7252
ATG14	24.9502	21.9466	18.1116	23.2326	23.2702	24.0676	28.9409	26.2165	28.5909	27.7619	29.6624	30.6527	27.1654	27.3048	27.9055	26.5008	23.2995	32.6248	30.3245	32.4965
ATG16L1	26.7087	28.6679	25.7879	23.3502	26.3109	26.1091	23.3288	22.2565	23.8547	23.2678	21.5299	21.4202	19.5333	20.3817	17.3654	19.4749	15.2353	29.9746	28.0788	27.9676
ATG16L2	1.94475	2.16207	5.21611	5.70951	2.89249	3.59304	9.4117	7.87698	9.01562	8.20305	11.1213	10.6823	8.83014	9.25481	5.2964	5.81078	4.65025	6.07133	6.7	5.68955
ATG2A	10.801	11.1724	9.67409	8.57822	11.1902	11.2551	16.788	17.274	18.1584	19.2424	21.0137	21.5085	14.553	16.8805	11.0576	9.42061	8.36484	20.6488	20.6504	20.5748
ATG2B	7.69132	6.93382	5.71056	6.52403	6.80262	7.06226	7.22706	6.88298	7.35977	9.24847	9.7622	10.1305	6.52364	6.90798	6.21589	5.13327	4.68468	9.61799	9.56692	9.32873
ATG3	51.9438	47.106	42.7799	38.5214	39.9367	40.1292	26.7606	29.948	33.0217	32.285	30.6864	26.4865	37.4514	38.8615	40.0316	38.8936	40.7192	34.1306	35.3725	33.0109
ATG4A	8.79536	8.77137	5.95439	4.97475	6.45751	6.16455	5.59358	6.04657	11.141	9.32355	9.12216	8.58323	3.47063	3.94965	5.35165	3.15704	3.66702	11.9422	11.5707	7.37609
ATG4B	46.6857	43.8796	48.9876	45.9326	50.5651	51.214	65.5048	63.1394	58.3439	64.8354	67.6633	62.6344	53.9827	55.3174	53.3428	55.5863	50.476	70.1653	66.7036	59.6623
ATG4C	38.0311	32.3635	30.0848	37.1015	31.3227	29.5365	32.9334	32.5187	32.073	35.6751	39.6658	38.3382	30.9348	29.8639	36.6874	30.9565	30.9461	45.7025	41.5862	43.3879
ATG4D	35.6093	35.0078	48.2201	36.3185	37.9303	39.8741	31.5066	35.7726	33.0929	32.699	40.1605	35.7977	35.7627	40.3411	38.4565	39.8101	39.5787	45.3224	44.1028	38.4037
ATG5	41.6591	38.6102	31.2657	35.5806	40.8064	37.4549	32.6553	30.6089	30.0198	29.8647	31.5138	29.0228	29.0943	29.9025	31.4616	30.5153	29.0082	34.1401	31.9143	33.3662
ATG7	7.50629	8.02524	7.9963	7.54309	8.18309	8.07816	7.19868	7.61831	8.33911	9.24334	8.92786	9.39529	5.84053	6.96547	7.18109	5.766	5.97446	9.74914	9.44398	11.2027
ATG9A	14.1382	14.2362	15.4856	12.9366	16.532	17.3617	21.6008	21.1202	22.6174	27.606	30.057	32.9117	20.9559	20.8635	13.5501	14.3751	11.7013	29.3527	27.5222	30.8015
ATG9B	0.988042	1.10206	2.51175	3.10688	1.62498	1.15498	1.63836	1.552	1.0505	1.61003	1.55454	1.61107	1.5895	1.16505	1.66425	1.14326	1.76342	0.688203	0.640178	1.302
ATIC	265.56	250.107	228.622	234.44	233.879	221.38	167.646	156.907	191.235	208.256	196.021	196.753	157.706	158.331	167.982	163.089	161.583	221	219.776	223.062
ATL1	6.90726	7.55602	6.94279	7.74204	9.14663	10.2521	4.71576	3.92543	4.44356	4.41221	3.60793	2.97555	4.20302	3.77504	3.50401	3.35164	2.95414	4.3537	3.44076	4.22966
ATL2	86.3266	77.1295	69.4917	77.5161	68.5545	77.0794	77.7256	76.6957	82.557	90.8679	96.7946	99.1267	82.9945	85.5745	81.2506	75.0651	72.4861	97.2124	105.133	104.941
ATL3	18.2471	15.8742	14.8154	16.8951	12.1617	14.6227	27.279	27.9703	25.5173	28.6969	27.8607	26.6621	32.6824	30.6032	33.9952	31.6128	27.9632	39.5665	36.5772	40.1554
ATM	7.91257	8.20777	7.69128	8.81681	8.7078	9.89625	12.2619	11.6585	11.6507	14.5474	14.9632	15.2135	12.1729	12.4405	9.18043	7.6199	7.03707	13.2683	13.4642	13.4531
ATMIN	73.8068	68.6104	44.6047	47.6689	72.2091	75.1796	50.7713	50.5629	63.2256	64.9419	62.3389	58.3383	37.0891	38.4563	41.7222	37.3037	32.824	58.3715	63.558	60.5511
ATN1	89.4563	97.8561	73.1983	65.6958	93.8205	96.4495	117.576	119.502	132.527	153.322	178.294	181.624	114.777	116.899	86.7029	89.3984	80.1659	139.516	145.725	143.617
ATOH1	0.219592	0.821706	0.207344	0.199478	0	0.092695	0.344262	0.0879236	0	0.101125	0.0935719	0.186191	0.630338	0.442909	1.92337	1.65158	1.77919	2.61629	1.13033	1.0167
ATOH7	0.1641	0.307029	0.774738	1.49069	0.701705	0.831249	1.5436	0.13141	0.648045	1.05799	1.11882	1.25226	0.269171	0.397181	0.653331	0.290404	0.604356	0.312824	0.460741	0.607821
ATOH8	0.799435	0.635686	0.603878	0.472037	0.444398	0.809906	0.187996	0.448127	1.32595	1.32535	2.18018	1.49124	0.163913	0.161243	0.127311	0.565897	0.14721	0.647683	0.673367	0.777283
ATOX1	16.0398	12.0561	16.6772	15.7497	15.0654	13.5416	15.6619	15.3318	14.8287	14.09	13.5117	14.0324	13.8393	12.4919	15.3557	15.8334	17.7558	14.6255	17.9618	14.8098
ATP10A	1.84844	1.48604	1.63626	1.81032	1.38322	2.02384	0.407514	0.716981	0.47904	0.771433	0.467671	0.465289	0.757995	0.512634	0.666928	0.332226	0.702028	0.467989	0.459517	0.508144
ATP10B	0.0429475	0	0.0608283	0.0585206	0.0367294	0.0362584	0	0	0.101762	0.0988899	0.237909	0.21849	0.0176116	0	0	0	0	0.0409354	0.0200972	0.159076
ATP10D	1.67706	1.76855	1.26682	2.16052	1.90363	1.85348	1.24289	1.46506	2.14339	2.33097	2.83251	2.50784	0.900279	0.910217	1.16541	0.998276	0.78608	1.91818	1.59808	1.86353
ATP11A	20.5853	19.8531	21.8418	20.0333	23.443	32.2351	33.3953	33.6348	29.7516	35.7531	35.5544	37.2777	32.4605	31.461	28.8678	25.5695	20.9723	38.871	38.6969	38.3039
ATP11B	10.0095	10.3026	11.122	11.0839	9.4863	13.8017	15.3403	15.608	15.8113	19.484	19.3792	20.5345	14.3174	13.5089	12.6807	11.2871	10.0572	17.4196	17.1784	18.8797
ATP11C	45.4128	48.1581	36.626	41.0447	42.5112	56.3608	38.4507	40.9875	35.9713	42.6721	38.0597	40.7017	36.5996	36.7178	43.6013	38.8194	35.6716	56.7239	62.8777	61.5445
ATP12A	1.47624	0.971822	2.7878	2.73171	1.07546	1.61559	2.87151	2.45188	0.647753	1.05751	0.838735	0.556309	1.83851	2.99957	1.08839	0.9192	1.08735	0.469024	1.43277	1.16447
ATP13A1	23.5735	27.7221	26.2286	21.7304	25.4423	33.8064	21.4788	21.3155	30.5045	32.2608	29.7029	28.3469	19.0245	21.6155	22.4878	23.0909	21.2506	31.1195	36.1464	32.3272
ATP13A2	36.2476	34.9475	39.5083	34.7755	40.4496	42.9755	48.7087	47.798	55.9798	65.9186	57.961	54.0593	50.1285	52.5573	49.2577	48.6418	45.6333	69.275	73.9057	70.8975
ATP13A3	32.4704	28.7988	23.3925	29.3298	27.8789	36.8344	35.3061	37.2128	38.4106	46.7495	47.7709	48.522	34.5654	32.3319	27.0805	24.3371	21.7707	58.3178	56.7647	56.758
ATP13A4	0.121172	0.113355	0.152551	0.146764	0.103628	0.102299	0.221626	0.0646888	0.127604	0.148804	0.240956	0.547952	0.298134	0.0325865	0.0643226	0.0714782	0.0297504	0.153993	0.189006	0.0748026
ATP13A5	0.0779924	0.0729614	0.110464	0.0354243	0.0333502	0.0329225	0	0	0	0	0.033234	0.0330647	0	0	0.0621021	0.0345053	0	0	0	0.0361101
ATP1A1	191.157	184.49	196.508	179.816	196.377	257.283	216.308	217.415	232.928	251.692	241.587	246.341	171.754	175.919	162.811	157.453	143.461	237.133	244.579	251.654
ATP1A2	9.60212	8.80236	15.2202	12.2607	8.90446	9.86464	45.2213	47.124	114.886	105.771	161.957	172.772	15.5605	13.0048	9.48814	8.01863	7.81115	47.7829	48.1088	52.8133
ATP1A3	1.94651	2.08651	2.83351	2.57866	1.42192	1.883	1.78012	1.52628	0.736665	0.597599	1.24417	0.928374	1.72946	0.948796	1.90512	1.93765	2.38957	1.35284	1.70787	1.23919
ATP1A4	0.347838	0.3254	0.364931	0.245761	0.33053	0.35892	0.0908865	0.123798	0.335779	0.391562	0.428191	0.589861	0	0.0311812	0.092323	0.239385	0.170805	0.110514	0.397882	0.143153
ATP1B1	72.8933	68.2679	81.1378	80.5921	70.1933	93.7292	92.489	92.3189	109.057	113.128	98.5292	101.504	70.5425	71.5766	64.832	63.6282	54.2949	104.725	107.127	113.738
ATP1B2	52.7104	51.3909	82.3209	84.3835	56.7447	64.5292	70.2582	66.2538	15.6338	19.2553	46.6276	48.6531	57.3969	62.5629	60.3889	55.0368	49.3093	43.0333	42.6012	49.084
ATP1B3	159.688	158.18	219.028	204.571	150.795	205.676	242.171	255.377	259.894	278.659	262.411	268.327	201.808	213.08	263.286	245.088	284.119	281.299	291.073	308.707
ATP1B4	0	0	0	0	0	0	0.0398862	0	0	0	0	0.0431442	0	0	0	0	0	0	0	0
ATP23	5.98593	6.55587	6.34135	7.29441	5.99329	4.86873	5.09274	5.26114	3.11342	4.63917	4.23045	5.19924	6.46594	6.41952	8.42831	7.88028	8.38796	5.07927	4.919	4.0558
ATP2A1	4.55345	4.70551	9.1489	7.98417	4.48284	4.73826	8.79876	9.28551	7.44368	7.31487	8.75394	6.55447	7.38211	8.28709	9.14863	10.1664	10.6858	7.6709	8.07711	8.87417
ATP2A2	87.3583	86.1863	80.9511	77.9604	85.9077	115.805	91.6912	86.8364	102.56	118.655	101.104	109.743	72.7477	72.0761	63.6507	59.7872	50.2114	118.178	124.473	119.016
ATP2A3	16.102	14.8985	15.7695	13.3148	16.9346	20.1977	10.0809	9.93173	6.40053	8.95664	6.66616	7.4687	13.2059	14.5827	14.3924	15.0582	14.6631	15.1796	16.5536	15.5628
ATP2B1	23.2302	21.6599	21.4756	22.8687	20.3482	28.1222	24.6068	24.4825	59.3468	61.548	54.0728	54.7085	17.8561	17.297	15.5434	13.4015	12.0981	62.1094	56.9145	57.9943
ATP2B2	0.141052	0.153946	0.332963	0.298976	0.56294	0.476333	0.147422	0.263558	0.111405	0.0866088	0.020035	0.0398659	0.115683	0.170698	0.205909	0.14561	0.0346316	0.0224073	0.0880065	0.0870754
ATP2B3	0.193418	0.0301569	0.304384	0.32212	0.192983	0.244939	0.101076	0.258146	0.254607	0.356287	0.109892	0.218664	0.343699	0.390117	0.154011	0.114096	0.261187	0.215082	0.211188	0.447758
ATP2B4	13.6912	14.4674	15.9471	16.0003	12.6918	16.5788	41.1266	40.774	27.7836	35.7819	32.066	32.623	49.4842	45.0501	32.4067	27.4786	23.9047	36.4821	34.1849	39.2367
ATP2C1	53.0251	48.6195	48.8584	51.8915	48.0742	56.6849	52.8763	54.3141	55.6603	64.3305	63.722	66.5348	46.2194	47.2807	55.3891	50.7216	49.476	69.5852	68.4853	67.8398
ATP2C2	2.08116	1.94691	2.80727	1.95056	2.45788	2.62158	4.01366	5.31718	2.34819	3.07298	2.36486	2.38082	5.14764	4.77064	3.36689	3.30299	2.6522	2.99123	3.12258	2.38598
ATP4A	0.3747	0.642638	0.825538	0.68076	0.587491	0.31634	0.979054	0.950181	0.443916	0.230073	0.266111	0.741316	0.973142	0.906909	1.09398	0.994648	0.551986	0.416669	0.52602	0.462626
ATP4B	0	0	0	0	0	0	0	0	0	0	0.1391	0	0	0	0	0	0	0	0	0
ATP5F1A	294.724	271.817	256.884	273.291	267.514	249.629	241.514	243.697	233.041	250.676	213.584	223.597	242.318	245.342	285.345	273.037	273.402	287.07	282.811	292.663
ATP5F1B	1867.43	1761.55	1596.96	1644.79	1685.34	1561.39	1299.68	1260.65	1283.68	1442.9	1304.11	1359.81	1238.53	1250.42	1582.65	1526.14	1562.32	1794.99	1766.51	1806.8
ATP5F1C	356.471	333.867	321.801	321.639	315.486	304.741	261.584	254.02	256.806	255.136	235.635	242.668	257.076	260.05	292.241	307.936	295.791	273.289	280.948	285.42
ATP5F1D	38.3192	34.9386	61.1527	40.3985	36.3714	44.6534	50.8518	51.0852	61.0418	57.2644	58.3227	51.8021	41.3423	55.2123	65.3215	78.1278	81.6531	62.0392	85.5654	67.6681
ATP5F1E	26.959	22.7822	29.8844	29.095	22.9342	20.8001	48.1328	50.9551	70.801	66.7663	80.4747	82.9172	45.9303	42.3536	63.0032	59.2797	69.6922	61.4626	57.1129	59.3604
ATP5IF1	160.129	152.046	211.08	187.703	187.168	186.426	167.361	165.729	181.131	186.491	168.841	165.297	159.26	158.427	189.562	194.327	214.265	168.337	183.576	179.511
ATP5MC1	123.431	113.036	107.251	113.475	107.149	96.7575	68.5794	65.1513	85.751	78.6119	66.4081	64.3375	68.4014	71.4835	100.428	110.614	108.702	98.5269	93.1795	95.6337
ATP5MC2	134.061	130.196	181.746	187.621	141.87	127.566	184.796	177.236	177.883	190.789	208.381	202.934	162.753	158.679	191.545	197.399	202.242	195.18	199.791	210.806
ATP5MC3	146.652	130.758	127.717	134.424	131.271	120.122	85.7258	84.9375	90.9595	99.8682	89.0507	88.1417	89.7809	92.0468	114.72	111.697	119.233	110.521	103.223	107.836
ATP5MD	341.961	300.969	259.105	294.641	314.03	269.616	204.593	213.851	257.215	252.739	260.518	232.002	216.217	210.999	254.29	250.716	278.208	215.706	229.513	226.354
ATP5ME	53.741	51.483	68.0649	61.4927	52.3681	53.8779	40.5057	40.3457	56.9342	47.8313	42.7174	47.7576	45.7706	52.3209	60.896	68.3562	74.9813	47.7755	46.1852	43.7825
ATP5MF	190.238	190.051	218.335	220.817	200.401	163.492	113.306	100.193	134.317	134.213	129.466	136.862	104.715	109.211	146.293	149.249	148.065	130.143	136.479	141.658
ATP5MF-PTCD1	0	0	0	0	0	0	0	0	0	0.0782402	0	0	0	0.0685354	0	0	0	0	0	0
ATP5MG	54.0744	50.855	50.3804	54.9926	50.053	43.8941	34.9006	35.9991	36.5266	35.187	33.2932	36.4117	36.1033	38.0646	43.286	43.5898	46.6001	36.2088	35.6205	35.1106
ATP5MGL	0	0	0	0	0	0	0	0	0	0	0	0.257731	0	0	0.242035	0	0	0.289724	0	0.281469
ATP5MPL	77.9454	65.333	73.5309	75.5867	67.9982	62.323	71.0778	71.758	75.3242	78.8642	80.0044	76.7629	67.8343	64.6066	74.4664	80.0445	87.5851	75.446	73.8805	75.4037
ATP5PB	286.302	272.468	227.763	240.253	265.97	252.62	157.288	150.45	177.532	187.851	151.427	164.656	152.378	154.183	174.693	172.085	178.731	169.494	168.509	170.183
ATP5PD	175.593	171.228	237.485	223.149	194.526	176.04	106.59	110.576	100.809	123.51	97.0524	96.367	149.806	146.396	149.394	162.621	176.398	135.698	130.991	137.261
ATP5PF	178.198	152.914	167.025	175.159	163.175	153.756	124.122	120.138	152.293	143.87	140.52	136.277	123.431	128.806	149.843	167.354	179.94	142.429	144.301	144.645
ATP5PO	48.5591	44.4733	46.6757	47.0212	43.4586	38.3531	33.9551	32.2979	30.0152	33.3924	31.0224	31.6051	29.1376	29.4854	39.9989	44.513	47.0282	29.4219	32.773	33.1004
ATP5S	6.34205	6.09384	5.80563	5.70256	6.89469	7.93158	10.3134	10.2262	9.10119	9.22714	8.44634	8.18459	9.00986	8.53358	7.58343	7.49494	6.63492	7.47931	8.41028	7.72407
ATP6AP1	31.1293	30.1912	46.4843	40.4746	36.914	46.7682	54.7275	57.1833	62.5265	69.2043	74.2064	84.2007	50.7755	55.2042	46.2875	48.4447	46.4805	55.0286	57.9882	59.9993
ATP6AP1L	1.8478	2.45148	4.09221	4.36424	2.64336	2.15564	9.26998	8.23254	5.9173	7.08601	10.6225	11.1381	6.03429	5.52944	6.98212	5.76711	5.79058	7.78143	6.94882	7.37306
ATP6AP2	30.4855	28.115	31.7837	35.932	28.4616	35.1959	39.8876	40.8097	39.7287	46.1651	47.3502	49.457	38.3789	38.2662	46.0809	42.9798	43.3002	52.1578	49.05	52.7889
ATP6V0A1	12.3263	12.4645	14.6741	13.3723	15.1679	16.6579	18.9074	17.1319	17.6325	20.6843	23.7872	23.9669	19.4914	19.8357	15.252	14.7124	13.3412	21.3	20.5617	21.1448
ATP6V0A2	14.2583	12.5773	10.0722	9.99544	12.2998	15.0843	12.1334	13.0895	12.2534	13.4256	11.5484	11.5346	9.05328	8.80593	8.87415	8.06126	6.94501	13.9275	14.1555	14.0385
ATP6V0A4	0.647806	0.661111	0.556068	0.641967	0.705108	0.845224	2.90828	2.35799	0.697701	1.24754	2.45928	4.04464	6.52042	6.55676	7.92489	7.60797	7.24407	6.34295	5.78719	5.61689
ATP6V0B	39.1612	37.2778	41.9073	42.1898	42.1873	44.2564	60.8022	62.83	86.7672	79.5409	87.945	83.4194	57.6994	61.194	66.0302	65.8984	61.6372	88.5358	90.5338	88.3671
ATP6V0C	9.7277	6.97682	16.8394	10.604	9.15121	18.4784	24.5279	22.0713	32.5251	33.8968	33.5757	38.766	17.6848	20.6669	19.7517	17.3583	17.674	36.9333	33.9886	32.2778
ATP6V0D1	23.0092	21.2206	17.1182	18.1614	24.8123	22.8462	18.1058	17.0993	26.0215	28.7647	26.3137	26.2299	15.1597	15.3662	14.1531	13.634	14.2249	24.3273	25.9905	23.0042
ATP6V0D2	0	0	0	0	0	0	0.442737	0.452295	1.01965	1.11473	6.3951	5.19949	2.24995	2.66899	0.385487	0.14279	0.772612	4.92204	3.6247	5.67838
ATP6V0E1	126.447	117.731	76.8647	91.0766	123.881	115.723	119.997	119.712	157.783	158.636	132.504	124.977	134.264	128.093	119.987	106.059	121.574	159.889	147.191	139.121
ATP6V0E2	14.0663	13.0243	14.063	13.1374	15.414	14.0319	9.41874	9.82374	12.9567	11.6301	16.3414	16.3192	10.1496	9.75215	10.5416	9.74066	10.4933	11.6585	12.9289	11.8926
ATP6V1A	83.5126	75.6011	65.8017	80.2499	69.3159	71.7045	80.0845	79.3871	72.5406	81.4088	85.8588	88.1111	74.4718	78.7208	68.8349	67.444	57.8863	94.1752	95.8377	98.0678
ATP6V1B1	0	0	0	0	0	0	0.991547	0.723538	0.285448	0.166435	0.462011	0.229829	0.66692	0.728954	0.143888	0.319791	0.0665511	0	0.0845606	0.250998
ATP6V1B2	50.2765	46.0159	41.6043	43.0181	53.5472	54.6707	33.2478	33.5674	41.4026	46.0772	45.681	45.3166	37.7425	38.8326	32.0908	29.4194	29.1588	45.285	41.1209	46.0089
ATP6V1C1	63.7991	60.8874	40.1344	48.491	51.4381	56.806	40.1838	40.8519	41.505	48.1709	38.9483	38.6443	50.7584	51.6397	42.4385	41.687	37.3005	56.181	54.387	54.6956
ATP6V1C2	2.78918	2.6745	4.01627	4.11728	3.93584	3.35554	3.27953	2.84779	1.98265	2.37625	2.85245	3.37004	2.05878	1.57519	2.55405	2.77648	1.95171	2.39266	2.02305	2.32449
ATP6V1D	85.4695	78.4597	74.337	81.9486	85.5542	79.9232	58.5328	59.7049	73.2359	71.5636	74.1062	74.2616	59.1797	61.0737	55.0907	54.8496	57.3574	76.6187	73.9483	69.833
ATP6V1E1	159.24	145.856	159.355	161.483	161.081	148.291	92.9362	96.093	100.509	106.134	109.355	110.913	104.927	118.041	90.2508	88.6493	95.2926	132.537	124.618	120.779
ATP6V1E2	4.13745	3.52651	4.90506	4.51018	5.22899	6.83083	1.80179	2.42971	3.08628	3.59901	3.05594	2.76752	2.41301	2.33663	3.51411	3.49826	3.99564	3.15488	2.49543	3.40555
ATP6V1F	252.103	247.071	320.587	312.339	276.413	232.068	187.964	177.725	168.239	174.642	221.672	229.939	159.046	179.304	200.004	235.327	208.591	218.287	224.418	224.324
ATP6V1FNB	0.124484	0.465816	1.11664	0.395787	1.01138	0.945859	2.00037	2.14324	1.27815	1.37584	1.96266	1.84712	1.42933	0.903888	1.04078	0.715964	1.14614	1.12719	0.640771	1.03744
ATP6V1G1	671.842	654.794	631.032	644.963	767.155	722.594	332.029	343.817	415.245	398.183	386.206	378.717	369.22	360.655	359.802	353.225	365.455	395.75	380.051	358.796
ATP6V1G2	3.50671	2.64557	6.72907	5.03517	5.12732	3.62905	7.89173	8.51503	7.14751	6.2512	8.58003	11.6056	6.30866	6.66224	6.03487	4.70436	6.99893	4.42062	5.61101	5.97064
ATP6V1G2-DDX39B	0	0	0	0	0	0.0864424	0	0.0819928	0	0	0	0.173632	0	0	0	0	0	0	0	0
ATP6V1G3	0	0	0	0	0	0	0	0	0	0	0	0	0	0	0	0	0	0	0	0
ATP6V1H	55.5877	52.5823	67.8957	67.6606	66.9226	69.287	43.6857	40.9607	37.4598	41.3539	40.4203	41.8327	54.6296	55.7802	37.3094	36.858	35.7779	41.9774	43.5396	48.1158
ATP7A	1.84598	1.64368	1.70102	1.59608	1.25536	2.15932	1.447	1.46043	1.31745	2.04843	2.44511	2.62123	1.40452	1.99173	1.22194	1.06269	1.13035	2.22586	3.08061	2.59493
ATP7B	4.36967	4.67513	5.66726	4.65382	4.18803	5.74565	5.88592	5.83199	5.29586	5.29674	5.84281	6.21763	3.78972	4.2953	2.15962	2.3332	1.64628	7.49212	7.26247	6.7903
ATP8A1	7.35176	7.87162	12.2248	14.7949	8.75406	13.4021	11.8316	10.5935	6.68008	7.9896	7.50374	7.24487	9.85351	9.71053	7.39077	6.35161	5.78248	8.57828	7.7735	7.77158
ATP8A2	3.45122	2.66141	3.32479	2.35133	3.88886	4.80366	1.09675	1.12042	0.313102	0.665805	0.496834	0.197722	1.16662	1.22288	0.946969	0.96978	0.652693	1.13355	1.02574	1.07966
ATP8B1	5.14903	5.14017	4.60081	4.86576	4.58085	4.95974	4.74046	5.42394	2.51103	3.27831	3.15125	2.81289	7.87904	7.38828	2.77917	3.42469	2.3163	3.195	3.71932	3.03997
ATP8B2	39.1309	38.077	28.0747	27.3885	29.0765	35.013	26.7011	25.9162	33.4395	33.5592	37.1757	35.0283	20.9656	20.3395	19.64	17.965	16.6557	40.2631	40.4947	37.1556
ATP8B3	0.72715	0.485889	1.3078	1.32109	0.681096	0.847761	8.03416	7.59758	2.78953	3.38053	6.19704	6.40036	3.54981	3.51993	10.0636	11.0299	9.9468	4.42253	4.69894	5.09811
ATP8B4	0.178892	0.188271	0.253372	0.101567	0.152991	0.169908	0.070114	0.0537207	0.12363	0.370721	0.152458	0.113761	0.0550189	0.0180409	0.0356111	0.0791453	0.115296	0.213138	0.062784	0.0621197
ATP9A	5.22705	5.95527	4.79766	5.14619	5.01968	5.81817	11.6511	11.9494	16.6059	19.526	14.7577	13.4941	10.8012	10.4603	6.44077	5.68448	5.3127	17.8133	18.6933	17.8736
ATP9B	3.20377	3.46873	2.16516	1.92051	2.47566	3.33635	2.56233	2.38323	2.99279	2.83094	2.34229	3.08877	2.06736	2.25674	3.56108	3.88528	3.35403	5.82832	5.92067	5.39119
ATPAF1	42.7811	41.1421	35.8304	36.8417	45.1484	44.1361	46.3451	45.2216	51.8326	53.7846	51.4809	51.7629	43.1565	45.8362	35.5296	36.8702	33.8116	55.7826	57.6956	57.6793
ATPAF2	8.51174	8.37102	11.0457	9.6354	10.4898	10.6501	11.736	9.82222	11.9285	11.2166	10.974	11.6954	9.0214	10.3536	11.4002	13.8657	10.9314	14.1041	13.767	13.7022
ATR	10.9228	9.69099	11.0844	11.3525	9.35802	10.5507	11.3044	12.2333	12.3726	14.8398	14.3277	15.5072	10.0103	9.95708	8.09386	8.11719	7.3726	11.8375	13.133	12.5261
ATRAID	116.562	104.992	155.04	169.592	121.495	121.258	121.449	117.424	129.211	145.137	133.579	149.218	109.706	107.531	116.568	121.978	118.196	147.791	156.261	146.476
ATRIP	12.9238	13.2615	10.5984	10.6026	12.2764	13.5536	9.56968	9.13168	12.15	12.0267	9.71832	10.1238	9.24232	8.37023	9.54289	9.77354	8.16877	10.8264	10.9653	10.9321
ATRN	15.344	13.4976	14.6192	16.2827	13.6445	19.0447	20.8582	21.7973	23.2298	28.5713	29.3931	31.6431	18.6375	19.5652	18.9343	17.4807	15.7982	40.2257	37.9134	39.5678
ATRNL1	7.68879	7.80935	6.79901	6.36369	6.7217	7.17129	3.90321	3.577	2.12064	2.60783	4.01481	4.57386	4.5843	4.78533	3.09029	3.77963	3.55981	2.18694	2.28441	2.8253
ATRX	20.3336	21.581	19.8184	23.3838	22.1655	26.8195	20.5041	20.4218	18.6485	20.3765	24.4626	26.4864	19.6023	18.622	17.4957	16.0065	13.445	18.0592	18.9003	18.8987
ATXN1	1.43168	1.19902	0.720978	1.20146	1.11945	1.16265	2.02006	2.38031	1.04461	1.09257	2.09166	2.15037	4.78621	4.37824	2.93141	2.26819	2.16933	0.87075	0.918792	0.694429
ATXN10	135.479	122.619	123.987	129.181	128.869	123.657	111.025	108.263	138.731	148.515	143.478	151.744	99.2243	102.806	110.291	103.069	97.4175	140.014	141.07	140.147
ATXN1L	25.589	23.6458	13.6649	15.2902	25.3856	27.2684	32.8736	33.606	37.21	46.3247	38.6969	41.8026	34.1383	30.5544	20.1491	17.1326	14.7643	46.802	44.6508	44.2311
ATXN2	13.9505	13.4361	15.2567	16.6831	12.9878	13.2685	11.9159	11.2186	11.2043	12.4829	15.639	14.9604	11.4897	11.1601	9.47948	10.0653	7.90175	15.1343	16.3753	15.4526
ATXN2L	98.4086	103.197	113.428	111.023	126.831	132.514	123.037	121.689	158.662	173.85	181.983	185.708	115.998	112.273	87.4813	85.755	78.752	165.258	171.627	152.014
ATXN3	12.3382	11.8949	11.8161	12.3951	10.8741	11.3711	11.5428	11.8322	10.0426	10.2529	13.3419	13.5722	11.6441	12.0221	14.3264	13.4298	14.0298	12.1673	13.3346	13.7287
ATXN3L	0	0	0	0	0	0	0	0	0	0	0	0	0	0	0	0	0	0	0	0
ATXN7	9.48282	9.56059	7.79409	9.77471	8.6141	9.18807	10.9381	10.6234	12.8644	13.7119	14.3836	16.5808	11.4241	11.3768	9.17439	9.45591	7.74476	13.9793	14.9678	13.6492
ATXN7L1	35.3982	34.0186	41.9388	42.1032	44.1451	51.0193	8.85901	9.56609	10.175	12.5395	10.9292	12.5617	14.4557	14.1967	14.5477	12.2022	11.5162	17.2745	15.5643	16.3214
ATXN7L2	7.19506	6.90464	5.96098	5.3975	9.24985	9.20962	6.54967	7.50886	7.22263	8.25152	9.61323	10.7844	5.59642	5.35547	4.69419	5.79144	4.10297	8.00834	7.95025	9.11267
ATXN7L3	92.3183	87.0919	72.0716	73.4993	93.763	100.219	81.8467	85.7049	89.0534	97.645	94.92	94.2424	77.5554	74.3703	60.1937	59.8767	50.9907	109.085	102.051	101.353
ATXN7L3B	94.3813	87.6358	73.5859	78.2219	86.6711	90.6022	82.5201	84.8898	99.7702	100.195	112.854	113.552	72.1148	66.8174	63.5295	63.0793	50.6273	104.42	97.6572	97.5112
AUH	42.916	43.7701	50.1707	42.9912	48.6607	49.5804	37.266	33.4194	25.8254	28.4317	29.608	29.9132	36.6087	34.9712	45.6487	43.3034	45.1581	24.9123	34.0244	32.1704
AUNIP	52.2449	45.2894	34.9507	42.7869	47.9584	46.3216	42.2182	39.5758	45.5655	46.0754	37.6486	40.3645	36.9753	36.7799	33.4089	32.3063	31.2016	41.1452	36.5302	42.4011
AUP1	88.4247	90.2252	98.7288	90.2091	94.3898	94.9698	67.2174	70.8098	85.1325	80.5076	86.4386	73.5677	62.6145	68.3642	73.4191	82.6473	82.1778	77.2511	80.081	73.257
AURKA	196.086	183.438	155.701	159.213	174.79	179.201	130.299	127.532	150.548	166.697	177.503	176.037	104.9	101.05	109.44	107.45	102.092	168.953	172.803	177.427
AURKAIP1	141.152	129.46	186.866	137.476	153.321	157.743	172.012	175.26	207.567	198.76	187.883	161.632	157.655	156.026	205.089	217.732	239.127	207.911	235.334	223.412
AURKB	243.735	236.225	257.77	234.898	220.032	212.452	193.775	193.012	207.742	206.92	222.867	233.311	142.746	147.504	159.99	180.377	178.57	227.978	233.689	242.356
AURKC	5.61041	4.1988	7.18104	7.4749	6.39748	3.57875	6.84106	6.48956	6.49908	5.85633	8.07524	9.09124	6.95313	9.55573	9.23249	7.83257	10.0097	12.8341	11.0849	12.9302
AUTS2	10.1174	9.83098	9.20247	8.68924	10.7041	12.1515	20.4563	21.1471	28.9829	30.0076	22.1121	22.6888	23.7325	23.8157	24.1762	22.6027	20.3235	21.9942	24.0384	24.7042
AVEN	39.4929	41.595	42.4906	45.7597	38.3702	38.105	34.9586	32.8089	44.1359	47.3854	45.7923	46.4703	29.4153	27.7441	34.3346	36.6089	40.8636	49.422	45.8872	49.7553
AVIL	1.07227	1.196	0.817757	0.861662	1.19918	1.32307	1.2931	1.4201	0.749174	1.21549	1.01927	1.32879	0.777941	1.03145	0.426901	0.4379	0.729045	0.746868	1.46669	1.06929
AVL9	18.1036	17.2437	16.4102	18.3591	18.3679	21.1197	18.5126	18.1347	17.0412	20.3574	20.4218	21.5598	17.9251	18.4032	15.7256	14.1985	13.1043	26.8714	25.3222	26.1668
AVP	0	0	0	0	0	0	0	0	0.929667	0	0.33438	0	0.321788	0.949642	0	0	0	0	0	0
AVPI1	12.6685	15.2819	16.8411	17.1108	11.5471	13.3692	20.2529	18.8213	21.5914	24.2573	22.3034	24.7339	22.5572	20.576	14.0693	18.4368	15.8385	23.1966	20.7486	21.6096
AVPR1A	0.122188	0.0381019	0.15383	0.0739973	0.278658	0.30947	0.159632	0.130463	0.160843	0.112538	0.0347109	0.138137	0.0668076	0.0985793	0.097293	0.144155	0.0899997	0.116463	0.190591	0.0754298
AVPR1B	0	0	0.403559	0.0970624	0.0913791	0	0	0.085564	0	0	0.182122	0.0905971	0	0.0862045	0	0	0	0	0	0
AVPR2	0.215691	0.403556	0.101831	0.489838	0.368925	0.273146	0.0845369	0	0.170356	0.496645	0.551459	0.365768	0	0.174017	0	0	0	0	0	0.199728
AWAT1	0	0	0	0	0	0	0	0	0	0	0	0	0	0	0	0	0	0	0	0
AWAT2	0.0990086	0.092622	0	0	0	0	0	0	0	0	0	0	0	0	0	0	0.145854	0	0	0
AXDND1	0.159546	0.261194	0.376618	0.289864	0.170557	0.336741	0.0625314	0.127763	0.189017	0.257156	0.0339926	0.372015	0.228988	0.160899	0.0317599	0.035293	0.117516	0.152071	0.149318	0.147738
AXIN1	36.4286	36.9616	41.5641	36.7164	40.5034	41.8189	42.5659	41.7704	44.3748	51.6872	47.1354	48.3531	40.1194	41.9784	40.5524	43.5424	37.6081	57.8492	53.341	54.669
AXIN2	22.6789	21.4333	15.139	16.8021	24.8006	26.6405	20.5823	18.7193	38.7974	38.5228	43.2498	47.3246	19.629	20.2467	23.794	23.4391	22.2499	34.152	29.1844	30.4678
AXL	10.037	8.81652	10.5006	9.54577	7.37485	11.0597	37.8242	36.9804	23.0751	29.6429	42.2878	46.1079	40.618	40.3747	26.6028	23.7665	20.7906	42.7137	38.3242	41.9767
AZGP1	0.0899845	0.25254	0.509794	0.32697	0.153912	0.0759694	0.0705361	0.360295	0	0	0	0	0.1476	1.08897	0.214953	0.477731	0.596519	0.171537	0	0.16665
AZI2	13.1973	12.5249	15.6759	14.9769	14.9178	14.5005	13.9132	14.5812	14.5626	15.1146	15.3223	17.3849	14.5257	14.5977	15.4124	13.8437	13.13	14.1468	13.2105	15.4085
AZIN1	293.097	265.564	196.562	244.381	252.504	267.709	221.988	223.814	235.821	272.005	205.467	214.612	237.809	229.362	244.155	222.457	204.445	269.711	276.183	270.531
AZIN2	0.296226	0.588875	0.734224	0.50455	0.411673	0.531438	1.16101	1.30468	1.14057	0.852603	1.51473	2.00935	0.637738	0.746847	0.265357	0.556988	0.409108	0.741162	0.727745	0.891484
AZU1	0.817279	1.14684	3.08679	3.09342	1.63088	1.37998	5.97931	6.43563	1.72133	2.8855	6.26864	5.42825	5.36229	5.71454	5.09767	3.73633	5.01653	5.71259	4.84428	6.05435
B2M	34.119	32.7778	45.0421	48.0877	35.8076	39.3623	57.4043	56.3401	30.6081	33.6692	41.3349	45.8331	70.0217	69.3004	43.6144	38.9922	44.1117	32.1397	30.0622	31.224
B3GALNT1	5.80608	4.23661	5.53707	5.69621	7.89507	8.284	4.1416	3.99854	8.39189	9.78605	10.688	11.372	3.23803	3.1853	1.80303	1.90085	1.15468	4.53793	5.70557	5.10756
B3GALNT2	11.2021	10.4396	9.89361	9.13136	8.66954	11.4711	11.2517	12.1426	11.5389	14.5151	11.6522	12.7847	10.1305	10.5153	8.27537	7.16079	5.77265	15.2648	16.2242	14.6721
B3GALT1	21.0734	20.2046	12.2449	14.7688	16.3098	18.6365	17.2289	16.2263	13.9705	13.4371	13.0836	12.6127	19.0037	20.1559	27.3717	25.4808	23.5288	22.0401	22.9798	19.4696
B3GALT2	0	0	0.0700435	0	0	0	0	0	0	0.0683228	0	0.0628977	0	0	0	0	0	0	0	0.0686909
B3GALT4	2.0617	1.25366	3.0174	2.52836	1.85136	2.26276	4.52509	5.20063	3.74524	5.22194	5.27117	5.41913	4.22722	3.40987	3.69371	3.83097	3.41682	5.5023	3.37668	4.86825
B3GALT5	8.26013	9.29815	6.32603	6.71776	9.09497	12.143	8.74838	8.25812	2.54529	3.62426	2.37062	2.54551	10.7947	11.262	6.69875	5.52294	4.84734	6.33731	6.50831	5.96827
B3GALT6	16.4729	15.6524	10.3423	8.148	19.6936	28.2514	27.1098	25.0706	41.0072	39.638	35.2074	35.54	22.1397	19.3438	18.6793	18.6205	20.5189	34.1973	43.1836	32.7438
B3GAT1	19.3869	18.6136	16.439	14.8305	17.0345	15.5239	12.8973	14.5035	17.2261	16.7791	18.2977	16.4381	10.5129	10.6504	10.0375	9.6493	8.9249	18.4989	19.2781	18.6017
B3GAT2	1.07284	1.31511	1.29245	1.31063	1.58191	1.40546	1.91392	1.65899	1.81156	2.24881	2.74293	2.25845	1.45635	1.2834	2.71006	2.19318	1.58044	2.46828	3.15068	2.70626
B3GAT3	16.9047	17.7794	30.7904	26.9872	21.2153	22.8856	43.8306	43.0146	55.0656	57.5805	67.8571	66.6634	37.6552	38.898	41.2578	38.7668	39.6386	59.1118	57.012	52.7037
B3GLCT	6.2233	4.72715	5.42419	5.89487	6.64146	7.76876	7.29653	6.43179	15.586	13.8152	12.0127	10.9142	4.53689	4.8063	5.80243	5.27129	5.01486	11.0016	10.6033	10.1956
B3GNT10	6.95012	7.40483	4.73958	4.55977	7.76004	8.96445	6.05332	5.79751	6.86165	8.80175	6.74581	6.30222	5.06675	5.99666	4.15057	3.58735	2.84403	9.2007	9.66653	8.31285
B3GNT2	59.8469	59.5601	52.9021	49.3529	47.6973	62.4226	112.523	107.95	118.673	119.077	79.2186	78.4553	126.154	123.551	95.3073	90.7369	81.0974	105.752	104.394	107.062
B3GNT3	2.21653	2.56725	5.08277	4.50642	3.43015	3.83172	4.63325	6.17016	1.50056	2.52756	3.32825	3.04282	5.19392	4.5984	3.10964	2.9886	2.95428	4.02416	3.35861	4.49592
B3GNT4	1.03569	0.968878	1.95584	1.41123	1.06288	1.09297	0.608882	0.456153	1.0634	1.43085	1.98596	0.746431	1.27412	1.21159	1.19578	1.42044	1.52571	1.33267	1.5024	1.05494
B3GNT5	6.71319	6.47553	7.21211	7.26375	6.07294	9.14373	5.51953	4.77855	6.57471	6.81509	6.91632	7.38707	5.4079	4.62174	6.91343	5.22728	4.37334	8.47468	6.70169	6.82418
B3GNT6	0	0	0	0	0	0	0	0	0	0	0	0	0	0	0	0	0	0.0881529	0	0
B3GNT7	187.862	192.578	284.574	242.534	236.41	327.064	30.7124	29.9958	34.5238	40.4356	35.4032	38.3611	64.3196	69.3985	36.1265	43.3073	35.0635	70.1889	68.2613	68.78
B3GNT8	1.42559	2.1823	1.22371	0.588641	1.44086	1.31296	1.32065	2.17942	7.06279	6.80377	5.63289	7.36239	2.44466	2.19573	0.928748	1.37609	0.954586	4.32345	2.54711	3.96025
B3GNT9	1.58193	2.49244	6.28927	4.15984	4.05868	5.2016	9.20232	7.93416	7.16781	9.4322	5.10889	5.36526	10.5159	9.80721	4.83962	4.71496	4.84479	5.95191	4.51948	5.31974
B3GNTL1	3.87687	2.73658	3.66064	4.67435	3.91839	4.13594	4.97284	4.79797	4.64869	4.67439	6.57798	4.45264	3.41083	4.15145	3.87277	3.89819	3.19306	5.47567	5.37654	4.37321
B4GALNT1	0.42486	0.454233	0.830983	0.634053	0.778601	1.17855	0.808799	0.777656	0.671123	0.838519	0.698299	0.849131	0.472891	0.685542	0.676597	0.45649	0.312939	0.665283	0.852051	0.505822
B4GALNT2	0	0	0.0255912	0	0	0	1.0835	0.781334	1.28437	2.1967	0.23098	0.482588	2.86744	3.14873	1.0143	0.863338	0.918303	3.09996	2.638	3.26261
B4GALNT3	11.4944	12.1426	15.729	14.1363	10.9796	11.0179	25.561	26.8209	34.8055	36.8091	21.8224	23.2406	28.0492	28.962	17.6574	16.5235	15.1093	32.8677	30.6177	27.9357
B4GALNT4	39.9076	45.6095	67.62	44.6994	60.3067	77.7423	66.1587	65.1048	79.2582	82.4931	97.1892	89.1384	57.5158	60.3301	63.2965	64.0527	57.6004	69.9824	76.0886	67.6296
B4GALT1	19.9706	18.9605	20.9624	20.1221	16.952	20.3744	17.1693	19.0876	26.6929	32.086	39.8252	41.051	14.875	17.3914	10.1803	9.20809	9.12515	29.8986	29.079	31.7082
B4GALT2	41.7229	41.1999	51.0686	45.5049	46.1444	45.0091	70.7605	67.6992	79.4848	74.0095	81.2121	76.7586	55.9223	60.6217	61.7277	63.8089	62.2698	80.825	88.8828	90.9831
B4GALT3	35.5874	37.7307	35.5479	36.468	38.0703	38.1619	30.0982	33.2478	33.8276	31.512	34.7984	37.321	26.9849	28.6107	32.811	34.417	33.0187	34.8722	35.877	35.5552
B4GALT4	33.6854	33.4204	24.2	24.2083	19.5931	21.8959	37.4093	36.1754	30.0149	36.1283	38.4414	42.7418	53.8599	51.6115	56.2971	58.7401	54.0299	51.2549	49.4999	52.47
B4GALT5	123.08	117.883	84.0169	90.5946	98.0462	126.62	91.6809	91.0654	101.679	120.75	132.64	140.643	92.5067	88.4273	69.4994	57.798	55.3489	163.151	151.003	154.644
B4GALT6	25.0375	23.5937	23.4682	28.5654	20.0815	22.1426	12.8808	12.1325	13.4846	12.2679	19.2704	17.3094	12.6885	11.2263	14.032	13.2439	12.4407	13.8737	15.1647	16.4877
B4GALT7	9.6122	9.1305	10.612	10.0303	11.4244	12.7345	9.81444	10.3026	15.0669	14.165	13.7371	15.13	8.61108	10.8172	7.30055	8.1127	8.24191	13.4844	11.9485	12.9176
B4GAT1	36.3365	34.9794	62.4218	61.3314	38.8945	51.4582	69.0025	68.1455	79.154	79.3491	76.3193	75.5331	47.2011	41.1366	56.3731	52.8951	58.7952	78.3177	80.1909	80.6449
B9D1	10.332	7.86873	15.0714	15.5224	13.3108	11.4067	27.6714	28.1627	21.9703	24.8272	20.8279	18.9249	22.4879	27.0911	19.5654	23.9102	23.2698	22.2841	24.1741	23.7344
B9D2	4.24466	6.21525	3.13663	2.68234	7.2602	6.07645	4.05057	8.57161	8.74565	9.3487	11.0096	8.13694	4.9948	4.31789	3.96765	5.8787	5.1655	4.2217	6.04518	6.83568
BAALC	1.27602	1.93266	2.58181	2.26308	1.97468	1.38507	4.71537	4.47656	4.22323	4.25328	4.19451	4.32772	2.99004	2.50014	2.70944	2.25814	2.41682	3.18537	2.33156	3.03835
BAAT	0.286655	0.335205	0.0676667	0.195299	0.551591	0.121004	0.280875	0.229551	0.113202	0.528035	0.732893	0.729161	0.0587745	0	0.285314	0.317054	0.263927	0.136612	0.0670696	0.06636
BABAM1	39.6862	39.8279	44.8617	38.8438	41.5091	38.7746	37.2429	32.3772	35.8331	34.4071	40.0942	38.0732	32.9304	29.8386	37.609	39.732	43.1613	37.6493	40.0193	34.4199
BABAM2	29.0697	28.1993	29.747	34.4723	30.8618	32.3399	25.537	25.4003	33.8741	39.8314	37.0394	36.6079	20.2593	19.4094	21.3226	20.717	20.6208	40.8792	38.1959	42.3002
BACE1	7.87042	8.91111	9.08998	9.45088	9.47527	11.1504	15.0395	14.4175	13.1794	12.9111	18.28	18.2155	14.4334	14.2529	8.12275	7.6216	6.6928	16.0014	16.8182	16.5777
BACE2	6.61519	5.71607	8.77333	9.17446	7.68717	8.18545	5.38336	4.79191	2.19361	3.53474	1.95813	2.24788	5.79814	6.45741	4.30238	4.98207	4.85395	2.93604	3.33186	3.43689
BACH1	26.3734	24.1128	21.6931	24.2436	24.2237	28.6957	27.7042	28.9324	27.7404	34.2041	32.6149	33.8364	28.2377	27.27	23.7065	22.3894	17.3859	34.227	38.2317	38.2352
BACH2	1.21608	1.64841	0.656145	1.55559	1.18858	1.48763	7.10072	7.31363	8.05626	8.3889	11.231	11.9524	7.08328	6.60751	2.84566	2.41558	2.26674	7.21483	7.80425	7.46889
BAD	10.5224	13.7013	20.6766	15.7588	22.1325	20.5281	18.6141	19.4715	31.3338	22.3951	34.6584	32.1912	15.5104	23.5177	15.0587	17.7405	13.8252	26.4289	25.5512	21.4624
BAG1	31.5217	30.1629	28.1425	22.8015	36.7954	41.5996	14.6961	14.9584	19.5265	17.8369	15.1585	15.4307	10.5606	10.1947	14.0808	15.1308	16.3133	15.7752	20.3743	17.4561
BAG2	17.8198	16.7045	8.17162	10.0841	11.3362	9.31025	18.6914	17.3988	31.8693	29.4956	17.9875	17.1838	18.2386	16.7926	16.5735	18.0294	14.04	19.7346	21.9063	22.3169
BAG3	43.4104	38.377	50.9235	40.3177	34.1764	40.8291	25.0879	24.8507	25.2084	26.4648	33.7559	33.734	23.856	20.8996	17.107	16.4284	14.1314	27.7248	38.2279	30.5371
BAG4	44.9475	43.7962	35.097	44.1796	36.9282	40.0788	42.1608	44.8101	42.4807	42.6074	46.1823	47.4031	42.3722	41.6821	39.4895	39.3245	38.8356	59.6414	54.8278	57.1003
BAG5	61.0972	57.3716	43.2889	47.5065	62.7331	66.7133	51.3956	51.0662	51.6764	55.1689	55.1714	52.0776	49.5794	44.5341	40.1741	35.6331	31.2573	61.4407	53.3857	54.0582
BAG6	200.652	193.485	218.612	207.12	205.945	211.413	212.928	210.566	220.143	246.732	267.088	271.196	201.7	205.943	189.89	191.386	171.747	294.659	290.823	307.228
BAHCC1	10.7437	10.9107	17.106	15.0979	16.5726	18.6124	29.2779	29.5635	35.4228	47.6001	52.6939	55.2532	24.2164	25.1018	21.4443	21.0385	17.9115	38.6417	35.8165	41.4467
BAHD1	61.4649	60.6484	48.7244	43.7764	56.843	62.8225	53.2367	50.4933	51.1671	55.75	46.2083	44.2688	49.7584	48.42	47.3416	44.3364	39.3171	67.3619	66.2736	62.1964
BAIAP2	5.33517	6.75775	6.70938	5.98306	6.09709	5.89932	7.7535	7.31595	8.2598	9.32762	11.0653	12.0298	6.52468	7.18025	5.30082	5.99495	5.73809	10.868	10.9142	9.18113
BAIAP2L1	27.2834	27.6071	37.5194	38.2572	29.4804	31.581	45.8682	46.9395	44.1373	49.0922	47.0216	46.1812	47.9908	45.3306	39.7816	44.4758	41.0499	42.6987	46.2367	47.8099
BAIAP2L2	5.65863	6.56408	11.7547	8.22452	7.16223	9.65013	10.4681	10.4222	12.067	11.1532	15.432	12.8585	10.8597	10.5915	8.92135	8.61199	8.8361	8.95323	10.4858	11.6324
BAIAP3	4.18875	3.77068	6.97743	7.03581	8.00944	7.80665	5.79247	6.55041	3.43318	4.76786	6.29767	6.66767	6.31979	6.91825	4.7198	3.5665	3.34726	4.93413	5.80637	5.19605
BAK1	76.9668	73.8509	67.8015	64.1322	71.8328	72.2094	69.9713	58.733	64.8654	67.855	72.0504	66.5632	58.9816	64.0446	58.7502	58.5824	56.5297	87.5935	84.2609	84.081
BAMBI	50.4838	40.9435	35.1813	36.4209	21.5424	23.7472	4.03132	4.45454	15.8331	15.3702	19.6784	19.6672	6.28377	5.84272	12.8701	13.5589	14.1473	17.1066	18.1721	17.6883
BANF1	419.594	400.676	491.545	505.89	430.561	387.646	421.491	417.585	523.34	544.468	524.939	518.511	334.803	341.024	434.736	507.005	484.143	516.736	527.555	530.312
BANF2	0	0	0	0	0.152949	0	0	0	0	0	0	0	0	0	0	0	0	0	0	0
BANK1	0.988233	1.51616	0.335922	0.323178	1.69031	1.40165	0.557745	0.411512	0.874185	0.618931	0.640078	0.670336	0.486296	0.382701	0.881316	0.559633	0.582322	0.602838	0.70291	0.549057
BANP	11.0503	10.226	10.659	9.19938	8.15128	7.46839	5.29992	5.96293	6.32817	6.72109	10.179	10.6575	5.47189	5.86338	7.42333	8.27549	7.85411	9.82284	9.28263	10.2325
BAP1	74.9504	70.2955	58.7483	58.3527	70.0978	70.4158	65.3421	68.2532	87.3536	85.493	83.898	88.8481	61.4701	59.1511	56.3899	60.7925	54.5339	95.5267	88.1317	85.6421
BARD1	30.7839	30.371	25.3249	33.2371	24.4781	24.2994	20.1768	18.689	24.2187	27.8367	26.2351	27.4932	25.3785	25.5465	24.7032	25.0426	23.1757	32.3559	34.8797	34.9555
BARHL1	0.103745	0.0970533	0.293878	0.094243	0	0.262761	18.5416	20.6035	6.80101	7.35756	3.44821	2.81489	12.1673	12.3877	9.9956	11.0158	10.2397	4.44982	4.27217	5.57191
BARHL2	0	0	0	0	0	0.103609	0	0.0982754	0	0	0	0.104056	0.301951	0	0.0977191	0	0.180788	0	0	0
BARX1	12.4373	13.0414	19.4866	13.9053	11.6885	14.8848	2.78548	3.39285	6.26091	8.55984	8.03697	7.76428	7.06177	6.61596	11.318	11.6096	12.5837	19.0194	18.6751	21.8946
BARX2	0	0	0	0.241118	0.1135	0.224089	0.208062	0	0.0524102	0	0.226209	0.168793	0.163268	0.267681	0.105675	0	0	0.0632485	0	0
BASP1	170.457	155.055	181.12	163.402	165.264	205.874	321.331	333.356	362.098	400.864	335.913	322.313	305.563	311.635	295.007	294.481	280.881	367.961	392.57	372.794
BATF	0	0	0	0	0	0	0	0	0	0	0	0	0	0	0	0	0	0	0	0
BATF2	0.51238	1.19832	1.45141	1.62907	1.53369	1.44192	2.74453	2.25671	1.4164	1.65171	1.16445	1.08611	2.10113	1.99801	1.22396	1.13343	1.44671	1.13954	1.51852	1.10707
BATF3	1.61136	1.42368	2.11318	0.813206	1.14839	1.81386	0.350861	0.0716871	0.424227	0.742057	1.37326	0.607231	0.513936	0.79446	0.784094	0.554476	0.593441	0.938587	0.670251	0.746054
BAX	95.664	93.7087	83.0596	77.4355	107.425	108.663	77.4901	79.163	168.316	154.343	96.4898	95.8393	107.947	107.325	169.465	186.822	189.054	165.631	170.716	156.217
BAZ1A	66.1593	62.4229	46.4722	48.6356	54.1252	59.0246	15.5309	15.7651	14.0539	17.7254	17.3156	18.9663	13.8691	13.4141	18.8663	17.1964	14.7564	24.869	23.9169	21.9986
BAZ1B	105.405	99.733	72.5066	80.3914	95.9453	110.908	86.8344	85.8136	106.15	116.269	99.2793	105.606	77.3533	72.7041	67.0394	63.0103	54.1513	141.953	135.355	132.296
BAZ2A	49.8727	48.1748	34.8248	38.3332	41.4534	45.0535	59.1114	62.7923	55.8703	65.8282	74.7695	78.9343	57.7054	56.7656	41.3235	36.512	31.1148	80.3365	75.9675	76.9146
BAZ2B	8.58444	9.12376	7.57654	8.39385	8.77927	10.7906	7.55153	7.35174	6.82722	7.47826	10.9943	10.5845	6.86446	7.00276	7.3481	6.56197	5.92785	7.03447	7.76632	7.83872
BBC3	6.03352	6.64458	9.23059	6.66031	8.03386	9.41385	21.4922	19.571	23.1633	31.232	14.9703	13.4694	31.1934	37.4633	39.7718	44.0611	38.9844	46.2251	51.3924	40.6648
BBIP1	6.22585	5.59915	6.73058	7.70472	5.86461	6.06872	6.76634	6.69565	5.86747	6.17741	9.33017	9.76719	6.88212	6.21193	6.39431	5.58871	5.11746	5.90549	5.12302	5.62583
BBOF1	0.525689	0.737668	0.496369	0.907323	0.539493	1.19829	1.07139	1.2629	1.32863	1.21044	1.43364	1.78292	0.560482	0.636178	0.293009	0.697725	0.348486	0.75159	0.88558	0.778853
BBOX1	0.394267	0	0.0930692	0.0895385	0.0842958	0.0832148	0.23179	0.394657	0.155699	0	0.336008	0	0.0808388	0.0795222	0.0784846	0	0.145202	0	0	0
BBS1	0.474275	1.07223	0.821008	0.682154	0.507009	0.600609	0.40275	0.411445	0.998906	0.546027	0.842071	1.00534	0.388973	0.382638	0.472057	0.909256	0.378448	0.527397	0.332903	0.768555
BBS10	23.9153	24.6478	21.2418	29.2732	10.4575	8.89748	13.7686	13.3084	20.8629	20.2844	16.9845	16.6116	24.0465	23.6003	23.2924	24.2696	18.1626	24.9841	26.3022	25.2732
BBS12	6.43969	5.29608	4.20959	5.14272	4.2364	4.24182	8.59803	8.78365	7.76898	8.01682	10.0113	8.34029	7.89318	7.07952	6.19827	5.82332	6.15063	12.6132	10.9941	11.2709
BBS2	10.4582	10.5194	14.6885	17.3333	13.3039	13.5268	19.4327	20.9487	18.1997	20.7939	25.3233	26.2812	18.9224	18.9197	15.2167	14.6926	12.1877	23.907	22.8199	23.9272
[truncated: 17,908 more rows]
